# Supplementary material for: Scrutinizing the Impact of Alternating Electromagnetic Fields on Molecular Features of the Model Plant Arabidopsis thaliana
Source: Int J Environ Res Public Health. 2022 Apr 23;19(9):5144. doi: 10.3390/ijerph19095144 (PMC9099453; doi:10.3390/ijerph19095144)
Supplement: Supplementary file 1 [file ijerph-19-05144-s001.zip]

Archive with 14 entries (13 files):
- Figures S1 - S6-tiff/
- Figures S1 - S6-tiff/Figure S1.tiff
- Figures S1 - S6-tiff/Figure S2.tiff
- Figures S1 - S6-tiff/Figure S3.tiff
- Figures S1 - S6-tiff/Figure S4.tiff
- Figures S1 - S6-tiff/Figure S5.tiff
- Figures S1 - S6-tiff/Figure S6.tiff
- Figures S1-S6.pdf
- Table S1.xlsx
- Table S2.xlsx
- Table S3.xlsx
- Table S4.xlsx
- Table S5.xlsx
- Table S6.xlsx
