# Supplementary material for: Scrutinizing the Impact of Alternating Electromagnetic Fields on Molecular Features of the Model Plant Arabidopsis thaliana
Source: Int J Environ Res Public Health. 2022 Apr 23;19(9):5144. doi: 10.3390/ijerph19095144 (PMC9099453; doi:10.3390/ijerph19095144)
Supplement: Supplementary file 1 [file ijerph-19-05144-s001.zip › Table S1.xlsx]

## Sheet: EMF program
Function	Frequence [Hz]	Voltage [Vpp]	Time [s]
1	10	10	1200
1	10	2,5	1200
1	10	5	1200
1	10	10	1200
2	10	10	1200
2	10	2,5	1200
2	10	5	1200
2	10	10	1200
3	10	10	1200
3	10	2,2	1200
3	10	5	1200
3	10	10	1200
1	160	10	1200
1	160	2,5	1200
1	160	5	1200
1	160	10	1200
2	160	10	1200
2	160	2,5	1200
2	160	5	1200
2	160	10	1200
3	160	10	1200
3	160	2,5	1200
3	160	5	1200
3	160	10	1200
Repeat	Function:
	1: sine; 2: square; 3: triangle
