# Supplementary material for: Scrutinizing the Impact of Alternating Electromagnetic Fields on Molecular Features of the Model Plant Arabidopsis thaliana
Source: Int J Environ Res Public Health. 2022 Apr 23;19(9):5144. doi: 10.3390/ijerph19095144 (PMC9099453; doi:10.3390/ijerph19095144)
Supplement: Supplementary file 1 [file ijerph-19-05144-s001.zip › Table S2.xlsx]

## Sheet: RNA quality control
Name	RNA (µg)	Concentration (ng/µl)	RIN	Fragments (million)	Bases (Gb)
C1	4,472	172	6,7	47,838	9,647
C2	3,564	162	6,7	53,717	10,827
C3	4,400	176	7,3	44,362	8,938
T1	3,504	146	7,3	48,922	9,868
T2	4,524	174	6,8	53,511	10,792
T3	4,450	178	7,3	46,691	9,413
