# Supplementary material for: Scrutinizing the Impact of Alternating Electromagnetic Fields on Molecular Features of the Model Plant Arabidopsis thaliana
Source: Int J Environ Res Public Health. 2022 Apr 23;19(9):5144. doi: 10.3390/ijerph19095144 (PMC9099453; doi:10.3390/ijerph19095144)
Supplement: Supplementary file 1 [file ijerph-19-05144-s001.zip › Table S3.xlsx]

## Sheet: DEGs
ID	name	AGI	Gene Model Name	Gene_ID	Name	Gene Model Description	C1	C2	C3	T1	T2	T3		baseMean	log2FoldChange	lfcSE	stat	pvalue	padj
0	NAC001	AT1G01010	AT1G01010.1	839580	NAC001	NAC domain containing protein 1	199.751	283.984	317.039	428.896	204.747	392.167		304.431	0.358078	0.379895	0.94257	0.345901	0.999953
1	ARV1	AT1G01020	AT1G01020.1	839569	ARV1	ARV1 family protein	96.1417	61.3739	113.732	44.8955	62.6778	110.359		81.5298	-0.316419	0.461057	-0.68629	0.49253	0.999953
3	NGA3	AT1G01030	AT1G01030.1	839321	NGA3	AP2/B3-like transcriptional factor family protein	38.27	40.5692	63.4079	51.5821	36.562	55.1793		47.5951	0.0133715	0.379206	0.0352618	0.971871	0.999953
4	DCL1	AT1G01040	AT1G01040.1	839574	DCL1	Encodes a Dicer homolog. Dicer is a RNA helicase involved in microRNA processing. Mutations in this locus can result in embryo lethality. Embryo shape at seed maturity is globular-elongate. Other mutants convert the floral meristems to an indeterminate state, others yet show defects in ovule development. mRNA is expressed in all shoot tissues. DCL1 is able to produce miRNAs and siRNAs. The mRNA i…	1426.26	1230.6	1561.04	1156.78	1425.92	1310.51		1351.85	-0.115761	0.192382	-0.601723	0.547358	0.999953
7	PPa1	AT1G01050	AT1G01050.1	839579	PPa1	Encodes a soluble protein with inorganic pyrophosphatase activity that is highly specific for Mg-inorganic pyrophosphate.	711.262	592.934	463.985	552.12	607.974	501.54		571.636	-0.0900661	0.243985	-0.369145	0.712019	0.999953
9	LHY	AT1G01060	AT1G01060.1	839341	LHY	LHY encodes a myb-related putative transcription factor involved in circadian rhythm along with another myb transcription factor CCA1	1731.48	2742.06	2181.03	2743.4	2643.96	2475.18		2419.52	0.24078	0.239326	1.00608	0.314379	0.999953
10	UMAMIT28	AT1G01070	AT1G01070.1	839550	UMAMIT28	Encodes a plasma membrane-localized amino acid transporter likely involved in amino acid export in the developing seed.	82.1405	68.6555	103.667	47.7612	58.4992	82.7689		73.9154	-0.429372	0.351542	-1.2214	0.221936	0.999953
12	T25K16.19	AT1G01080	AT1G01080.2	839463		RNA-binding (RRM/RBD/RNP motifs) family protein	160.547	84.2591	67.4338	121.313	92.972	76.8568		100.564	-0.102133	0.434988	-0.234795	0.814368	0.999953
13	PDH-E1 ALPHA	AT1G01090	AT1G01090.1	839429	PDH-E1 ALPHA	pyruvate dehydrogenase E1 alpha subunit	2647.16	2575.62	2614.82	2191.28	2593.81	2632.84		2542.59	-0.0794829	0.153667	-0.51724	0.604989	0.999953
14	T25K16.9	AT1G01100	AT1G01100.1	839410		Co-orthologous gene of large ribosomal subunit protein RPP1.	1322.65	1407.44	1341.63	1218.87	1378.91	1477.03		1357.75	0.00107694	0.156991	0.00685991	0.994527	0.999953
15	IQD18	AT1G01110	AT1G01110.2	839394	IQD18	Member of IQ67 (CaM binding) domain containing family.	127.878	183.081	63.4079	98.3881	217.283	88.681		129.787	0.110666	0.544117	0.203387	0.838833	0.999953
16	KCS1	AT1G01120	AT1G01120.1	839395	KCS1	Encodes a condensing enzyme KCS1 (3-ketoacyl-CoA synthase 1) which is involved in the critical fatty acid elongation process in wax biosynthesis.	4191.97	6410.97	1770.39	6185.08	5555.34	1760.81		4312.43	0.125866	0.61495	0.204676	0.837825	0.999953
17	F6F3.33	AT1G01130	AT1G01130.1	839359		CBL-interacting Serine/Threonine-kinase	128.811	106.104	15.0971	77.3732	174.453	68.9741		95.1355	0.358766	0.763427	0.469941	0.638397	0.999953
18	CIPK9	AT1G01140	AT1G01140.3	839349	CIPK9	Encodes a CBL-interacting protein kinase with similarity to SOS2	4232.1	7065.28	2025.03	6429.61	6541.47	3102.85		4899.39	0.270879	0.527677	0.513342	0.607712	0.999953
19	F6F3.30	AT1G01150	AT1G01150.1	839294		Homeodomain-like protein with RING/FYVE/PHD-type zinc finger domain-containing protein	0	1.04024	0	4.77612	5.22315	0		1.83992	3.22765	2.17627	1.48311	0.138045	0.999953
20	GIF2	AT1G01160	AT1G01160.2	839278	GIF2	Arabidopsis thaliana GRF1-interacting factor 2 (GIF2) mRNA	567.516	509.715	685.409	405.015	588.126	673.975		571.626	-0.080584	0.283793	-0.283953	0.776446	0.999953
22	F6F3.32	AT1G01170	AT1G01170.1	839263		ozone-responsive stress-like protein (DUF1138)	855.941	925.809	1052.77	792.836	999.71	1249.42		979.414	0.101906	0.251208	0.405665	0.684989	0.999953
24	F6F3.5	AT1G01180	AT1G01180.1	839239		S-adenosyl-L-methionine-dependent methyltransferases superfamily protein	303.36	319.352	461.972	257.911	413.673	421.727		362.999	0.0112725	0.322237	0.0349822	0.972094	0.999953
27	CYP78A8	AT1G01190	AT1G01190.1	839233	CYP78A8	cytochrome P450, family 78, subfamily A, polypeptide 8	8.40073	5.20118	9.05827	9.55224	8.35703	6.89741		7.91114	0.12756	0.648828	0.1966	0.844141	0.999953
28	RABA3	AT1G01200	AT1G01200.1	839493	RABA3	RAB GTPase homolog A3	2.80024	0	0	1.91045	0	0		0.785115	-0.552588	3.39975	-0.162538	0.870882	0.999953
29	F6F3.2	AT1G01210	AT1G01210.1	839481		DNA-directed RNA polymerase, subunit M, archaeal	178.282	169.558	229.476	99.3433	182.81	256.189		185.943	-0.101132	0.408776	-0.247403	0.804596	0.999953
31	FKGP	AT1G01220	AT1G01220.1	839420	FKGP	Encodes a bifunctional enzyme that has both L-fucokinase and GDP-L-fucose pyrophosphorylase activities. It catalyzes the two steps of the L-fucose salvage pathway for the generation of activated GDP-L-fucose. This pathway seems to be of minor importance for cell wall polysaccharide biosynthesis compared to the de novo GDP-L-fucose biosynthesis pathway in Arabidopsis.	210.018	195.564	199.282	195.821	167.141	276.882		207.451	0.0813574	0.274641	0.296231	0.767053	0.999953
33		AT1G01225	AT1G01225.1	839358		NC domain-containing protein-like protein	8.40073	5.20118	1.00647	7.64179	11.4909	5.91207		6.60886	0.766624	0.883644	0.867571	0.385629	0.999953
34	F6F3.4	AT1G01230	AT1G01230.1	839331		ORM1 is an ER localized orosomucoid-like protein involved in sphingolipid homeostasis.	367.765	332.875	404.603	392.597	362.486	396.108		376.073	0.0588061	0.176424	0.333322	0.738891	0.999953
35	F633.5	AT1G01240	AT1G01240.1	839274		transmembrane protein	489.109	479.549	648.17	396.418	519.181	643.43		529.309	-0.0525848	0.282382	-0.186219	0.852273	0.999953
36	F6F3.6	AT1G01250	AT1G01250.1	839322		encodes a member of the DREB subfamily A-4 of ERF/AP2 transcription factor family. The protein contains one AP2 domain. There are 17 members in this subfamily including TINY.	40.1368	19.7645	29.1878	24.8358	44.9191	51.2379		35.0136	0.436693	0.477972	0.913638	0.360907	0.999953
37	F6F3.7	AT1G01260	AT1G01260.1	839545		bHLH13 interacts with JAZ proteins, and functions redundantly with bHLH3, bHLH14 and bHLH17 to negatively regulate jasmonate responses.	597.385	1968.13	520.347	1700.3	1204.46	580.368		1095.16	0.175657	0.632823	0.277576	0.781338	0.999953
40	CNX3	AT1G01290	AT1G01290.1	839445	CNX3	COFACTOR OF NITRATE REDUCTASE AND XANTHINE DEHYDROGENASE 3. Encodes a protein involved in molybdenum cofactor biosynthesis. Homologous to E.coli MoaC. Expression is low in all tissues examined, except in roots. Appears to have targeting signals for chloroplast or mitochondria	238.954	195.564	283.826	208.239	177.587	242.395		224.427	-0.193241	0.260051	-0.743088	0.457429	0.999953
41	F6F3.10	AT1G01300	AT1G01300.1	839375		Eukaryotic aspartyl protease family protein	141.879	161.236	65.4208	185.313	151.471	50.2526		125.929	0.0706974	0.582031	0.121467	0.903321	0.999953
43	F6F3.11	AT1G01310	AT1G01310.1	839333		CAP (Cysteine-rich secretory proteins, Antigen 5, and Pathogenesis-related 1 protein) superfamily protein	0	5.20118	0	0	0	0		0.866863	-3.24095	3.95743	-0.818951	0.412814	0.999953
44	F6F3.12	AT1G01320	AT1G01320.1	839293		Encodes REDUCED CHLOROPLAST COVERAGE 1 (REC1) a protein with similarity to the FLOURY locus in maize. Located in the nucleus and cytosol. Contributes to establishing the size of the chloroplast compartment.	9017.72	8321.88	9774.88	7464.12	8639.08	10062.3		8880	-0.0514077	0.195844	-0.262493	0.792941	0.999953
46	CNGC10	AT1G01340	AT1G01340.2	838832	CNGC10	member of Cyclic nucleotide gated channel family	96.1417	396.33	113.732	384.955	336.371	112.329		239.976	0.460137	0.690081	0.666787	0.504908	0.999953
47	F6F3.14	AT1G01350	AT1G01350.1	838964		Zinc finger (CCCH-type/C3HC4-type RING finger) family protein	239.888	377.605	275.774	325.731	347.862	320.237		314.516	0.154611	0.252812	0.611567	0.540824	0.999953
48		AT1G01355	AT1G01355.1	6241268		Putative endonuclease or glycosyl hydrolase	40.1368	26.0059	21.136	20.0597	41.7852	36.4577		30.9302	0.16606	0.48265	0.344058	0.730802	0.999953
49	RCAR1	AT1G01360	AT1G01360.1	838452	RCAR1	Encodes RCAR1 (regulatory components of ABA receptor). Interacts with and regulates the type 2C protein phosphatases (PP2Cs) ABI1 and ABI2. Functions as abscisic acid sensor. The mRNA is cell-to-cell mobile.	187.616	195.564	230.483	159.522	181.766	245.351		200.05	-0.0648309	0.266541	-0.24323	0.807827	0.999953
50	HTR12	AT1G01370	AT1G01370.1	839104	HTR12	Encodes a centromere-identifying protein histone H3 variant. Localized at centromeres in both mitotic and meiotic cells. Aurora3 phosphorylates CENH3 at S65	3.73366	1.04024	5.03237	3.8209	0	0.985344		2.43542	-1.01439	1.43884	-0.705003	0.480809	0.999953
51	ETC1	AT1G01380	AT1G01380.1	838096	ETC1	ETC1 is involved in trichome and root hair patterning in Arabidopsis.	5.60049	0	15.0971	0.955224	8.35703	10.8388		6.80811	-0.0416808	1.3881	-0.0300272	0.976045	0.999953
52	F6F3.19	AT1G01390	AT1G01390.1	837790		Phosphatidylinositol 4-phosphate 5-kinase (PIP5K) enzyme family member.	27.069	15.6035	35.2266	19.1045	17.7587	32.5164		24.5465	-0.167814	0.514449	-0.326201	0.744273	0.999953
53	F6F3.20	AT1G01400	AT1G01400.1	837049		hypothetical protein	0	1.04024	10.0647	2.86567	0	0		2.32844	-1.93897	2.35991	-0.821627	0.411289	0.999953
55	UGT72B3	AT1G01420	AT1G01420.1	837503	UGT72B3	Phosphatidylinositol 4-phosphate 5-kinase (PIP5K) enzyme family member.	157.747	74.8969	249.606	63.0448	57.4546	161.596		127.391	-0.773532	0.603619	-1.28149	0.200022	0.999953
56	TBL25	AT1G01430	AT1G01430.1	837247	TBL25	Encodes a member of the TBL (TRICHOME BIREFRINGENCE-LIKE) gene family containing a plant-specific DUF231 (domain of unknown function) domain. TBL gene family has 46 members, two of which (TBR/AT5G06700 and TBL3/AT5G01360) have been shown to be involved in the synthesis and deposition of secondary wall cellulose, presumably by influencing the esterification state of pectic polymers.Functions as a …	611.387	462.905	978.293	432.717	520.225	826.704		638.705	-0.205875	0.408636	-0.50381	0.614395	0.999953
57	F6F3.24	AT1G01440	AT1G01440.1	837155		hypothetical protein (DUF3133)	787.802	952.856	778.005	1002.99	1002.84	945.93		911.737	0.229152	0.17013	1.34693	0.178004	0.999953
58		AT1G01448	AT1G01448.1	5007657		Natural antisense transcript overlaps with AT1G01450	241.754	195.564	237.528	165.254	249.666	255.204		224.162	-0.0111157	0.27327	-0.0406768	0.967554	0.999953
59	F22L4.1	AT1G01450	AT1G01450.1	837060		Protein kinase superfamily protein	0	10.4024	0	8.59702	4.17852	0		3.86298	0.30279	2.25214	0.134445	0.89305	0.999953
60		AT1G01453	AT1G01453.2	6240388		late embryogenesis abundant hydroxyproline-rich glycoprotein family protein	14.0012	11.4426	0	8.59702	10.4463	7.88275		8.72831	0.0785828	1.08311	0.0725529	0.942162	0.999953
62	LEA14	AT1G01470	AT1G01470.1	837071	LEA14	Encodes late-embryogenesis abundant protein whose mRNA levels are induced in response to wounding and light stress. Might be involved in protection against desiccation.	7286.24	15741.9	1514.74	15436.4	12056.1	3862.55		9316.32	0.353403	0.805725	0.438615	0.66094	0.999953
63	ACS2	AT1G01480	AT1G01480.1	837082	ACS2	a member of the 1-aminocyclopropane-1-carboxylate (ACC) synthase (S-adenosyl-L-methionine methylthioadenosine-lyase, EC 4.4.1.14) gene family, isolated from a flower-specific cDNA library.	174.549	530.52	121.783	628.538	359.352	293.633		351.396	0.632625	0.616663	1.02588	0.304946	0.999953
64	F22L4.5	AT1G01490	AT1G01490.1	839440		Heavy metal transport/detoxification superfamily protein	1217.17	743.768	1866	721.194	1008.07	1912.55		1244.79	-0.0715616	0.500082	-0.1431	0.886212	0.999953
65	F22L4.17	AT1G01500	AT1G01500.1	839430		Erythronate-4-phosphate dehydrogenase family protein	286.558	256.938	434.797	240.716	276.827	378.372		312.368	-0.126903	0.329861	-0.384717	0.700447	0.999953
66	AN	AT1G01510	AT1G01510.1	839401	AN	Encodes a homolog of human CtBP. Mutant has longer and thicker leaves than wild type. Involved in controlling polar cell expansion in the leaf width direction. It has been shown to localize to cytosolic stress granules and is involved in their formation.	658.057	543.003	602.878	577.911	622.599	560.661		594.185	-0.0351684	0.169565	-0.207404	0.835694	0.999953
67	ASG4	AT1G01520	AT1G01520.1	839337	ASG4	RVE3 is one of eleven homologous MYB-like transcription factors in Arabidopsis and a member of the RVE8 clade. Plays a minor role in clock regulation.	181.082	65.5348	157.01	53.4926	83.5703	157.655		116.391	-0.454469	0.560532	-0.810782	0.417491	0.999953
69	F22L4.8	AT1G01540	AT1G01540.2	839533		Protein kinase superfamily protein	1452.39	1269.09	896.769	1339.22	1295.34	879.912		1188.79	-0.0420733	0.302097	-0.139271	0.889236	0.999953
70	BPS1	AT1G01550	AT1G01550.1	839536	BPS1	Encodes a protein with no functionally characterized domains that to prevent the synthesis of a novel substance that moves from the root to the shoot, where it modifies shoot growth by interfering with auxin signaling. Synthesis and delivery of this substance requires neither phloem nor endodermis.	3823.27	5277.11	2990.24	4895.52	4675.76	3507.83		4194.95	0.113402	0.301696	0.375882	0.707005	0.999953
71	MPK11	AT1G01560	AT1G01560.2	839523	MPK11	Member of MAP Kinase family. Flg22-induced activation is blocked by AvrRpt2.	719.663	2159.53	64.4144	2560.96	1539.78	429.61		1245.66	0.62209	1.02211	0.608635	0.542766	0.999953
72	F22L4.11	AT1G01570	AT1G01570.1	837183		transferring glycosyl group transferase (DUF604)	42.0037	55.1325	10.0647	60.1791	59.5439	17.7362		40.7767	0.358649	0.741498	0.483682	0.628612	0.999953
73	FRO2	AT1G01580	AT1G01580.1	839411	FRO2	Encodes the low-iron-inducible ferric chelate reductase responsible for reduction of iron at the root surface. It is likely to be the major Fe(III) chelate reductase in Arabidopsis iron metabolism. Coordinately regulated with IRT1, the major transporter responsible for high-affinity iron uptake from the soil, at both transcriptional and posttranscriptional levels. Steady state mRNA levels are reg…	67.2059	108.184	57.369	73.5523	91.9274	60.106		76.3908	-0.0446241	0.377067	-0.118345	0.905794	0.999953
74	FRO1	AT1G01590	AT1G01590.1	837194	FRO1	Encodes a ferric-chelate reductase that is expressed at extremely low levels in Fe deficiency-induced seedlings.	0	0	3.01942	2.86567	1.04463	2.95603		1.64763	1.19709	1.7873	0.669773	0.503003	0.999953
75	CYP86A4	AT1G01600	AT1G01600.1	839347	CYP86A4	Encodes a member of the CYP86A subfamily of cytochrome p450 genes. Expressed significantly at highest level in mature stems and flowers.	28.9359	20.8047	19.123	35.3433	27.1604	14.7802		24.3579	0.164697	0.497043	0.331354	0.740377	0.999953
76	GPAT4	AT1G01610	AT1G01610.1	839297	GPAT4	bifunctional sn-glycerol-3-phosphate 2-O-acyltransferase/phosphatase. Involved in cutin assembly and is functionally redundant with GPAT8.	1219.04	1107.85	1120.21	912.239	1183.57	932.136		1079.17	-0.187372	0.191211	-0.979922	0.327125	0.999953
77	PIP1C	AT1G01620	AT1G01620.1	839235	PIP1C	a member of the plasma membrane intrinsic protein subfamily PIP1. localizes to the plasma membrane and exhibits water transport activity in Xenopus oocyte. expressed ubiquitously and protein level decreases slightly during leaf development. Involved redundantly with PIP1	8302.72	8068.07	7920.95	7278.81	10048.3	9588.38		8534.54	0.147942	0.198066	0.746935	0.455103	0.999953
78	T1N6.1	AT1G01630	AT1G01630.1	839231		Sec14p-like phosphatidylinositol transfer family protein	273.491	300.628	299.929	292.299	287.273	281.808		289.238	-0.0205372	0.163294	-0.125768	0.899915	0.999953
79	T1N6.2	AT1G01640	AT1G01640.1	839534		Putative role in flower development. Comparison of SALK_011721C to Columbia wild type resulted in a trend toward earlier flowering in the mutant (P=0.1) (Stapleton and Woodruff 2009, personal communication).	154.947	117.547	138.893	114.627	154.605	178.347		143.161	0.120257	0.281905	0.426586	0.669681	0.999953
80	SPPL4	AT1G01650	AT1G01650.1	839499	SPPL4	SIGNAL PEPTIDE PEPTIDASE-LIKE 4	1830.43	2961.55	1253.06	2655.52	2534.27	1618.92		2142.29	0.171675	0.403117	0.425869	0.670204	0.999953
82	T1N6.4	AT1G01660	AT1G01660.1	839461		Plant U-box type E3 ubiquitin ligase (PUB).	35.4698	22.8852	30.1942	21.0149	31.3389	41.3845		30.3812	0.0783808	0.43643	0.179595	0.85747	0.999953
83	T1N6.28	AT1G01670	AT1G01670.1	839365		Plant U-box type E3 ubiquitin ligase (PUB).	69.0727	60.3337	114.738	61.1343	64.767	78.8275		74.8122	-0.253879	0.365772	-0.694091	0.487625	0.999953
84	PUB54	AT1G01680	AT1G01680.1	839251	PUB54	Plant U-box type E3 ubiquitin ligase (PUB).	21.4685	102.983	17.1101	176.716	41.7852	19.7069		63.2951	0.752588	0.965015	0.779872	0.435466	0.999953
85	PRD3	AT1G01690	AT1G01690.1	839243	PRD3	Encodes a novel plant-specific protein that is involved in meiotic double strand break formation.	27.069	31.2071	48.3108	30.5672	21.9372	36.4577		32.5915	-0.257434	0.430103	-0.598541	0.549479	0.999953
86	TRM33	AT1G01695	AT1G01695.1	6241450	TRM33	Phosphatidylinositol N-acetyglucosaminlytransferase subunit P-like protein	10.2676	3.12071	3.01942	9.55224	6.26778	12.8095		7.5062	0.792026	0.811379	0.976148	0.328991	0.999953
90	ROPGEF2	AT1G01700	AT1G01700.1	839250	ROPGEF2	Encodes a member of KPP-like gene family, homolog of KPP (kinase partner protein) gene in tomato. Also a member of the RopGEF (guanine nucleotide exchange factor) family, containing the novel PRONE domain (plant-specific Rop nucleotide exchanger), which is exclusively active towards members of the Rop subfamily.	4.66707	4.16094	0	0	4.17852	0.985344		2.33198	-0.789316	1.77901	-0.443683	0.657272	0.999953
91	T1N6.10	AT1G01710	AT1G01710.1	839254		acyl-CoA thioesterase II	724.33	924.769	788.07	865.433	958.97	849.367		851.823	0.133856	0.183801	0.728264	0.466452	0.999953
92		AT1G01715	AT1G01715.1			hypothetical protein	61.6054	69.6958	50.3237	48.7164	56.41	69.9594		59.4518	-0.052834	0.313365	-0.168602	0.86611	0.999953
93	ATAF1	AT1G01720	AT1G01720.1	839265	ATAF1	Belongs to a large family of putative transcriptional activators with NAC domain. Transcript level increases in response to wounding and abscisic acid. ATAF1 attentuates ABA signaling and sythesis. Mutants are hyposensitive to ABA. The mRNA is cell-to-cell mobile.	2377.41	6017.76	2314.89	4617.55	4020.78	3326.52		3779.15	0.159885	0.4484	0.356568	0.721415	0.999953
95		AT1G01725	AT1G01725.1	839271		adenylosuccinate synthetase	181.082	176.84	226.457	173.851	194.301	210.864		193.899	-0.0133949	0.223354	-0.0599716	0.952178	0.999953
97	T1N6.14	AT1G01730	AT1G01730.1	839260		hypothetical protein	1001.55	1271.17	1304.39	1083.22	1089.55	1396.23		1191.02	-0.00308963	0.222385	-0.0138932	0.988915	0.999953
98	BSK4	AT1G01740	AT1G01740.1	839253	BSK4	kinase with tetratricopeptide repeat domain-containing protein	97.0751	70.736	128.829	73.5523	142.07	132.036		107.383	0.22772	0.398729	0.571114	0.567922	0.999953
99	ADF11	AT1G01750	AT1G01750.1	839281	ADF11	actin depolymerizing factor 11	2.80024	1.04024	1.00647	1.91045	4.17852	0		1.82265	0.308686	1.53377	0.201259	0.840496	0.999953
101	AtTAD1	AT1G01760	AT1G01760.1	839252		denosine deaminases acting on tRNA	54.1381	54.0922	85.5503	69.7314	62.6778	93.6077		69.9662	0.223097	0.351415	0.634854	0.525524	0.999953
103	T1N6.18	AT1G01770	AT1G01770.1	837323		propionyl-CoA carboxylase	611.387	406.732	625.021	365.851	510.824	727.184		541.166	-0.0351427	0.354155	-0.0992298	0.920956	0.999953
104	PLIM2b	AT1G01780	AT1G01780.1	839267	PLIM2b	Encodes a member of the Arabidopsis LIM proteins: a family of actin bundlers with distinct expression patterns. WLIM1, WLIM2a, and WLIM2b are widely expressed, whereas PLIM2a, PLIM2b, and PLIM2c are predominantly expressed in pollen. Regulates actin cytoskeleton organization. The mRNA is cell-to-cell mobile.	157.747	90.5005	212.366	105.075	159.828	229.585		159.184	0.10187	0.455469	0.223658	0.823023	0.999953
105	KEA1	AT1G01790	AT1G01790.1	837332	KEA1	Encodes a member of the cation/proton antiporters-2 antiporter superfamily, the K efflux antiporter KEA1 that is localized to the chloroplast envelope.	1429.06	1256.6	1289.29	1523.58	1107.31	947.901		1258.96	-0.151415	0.252675	-0.599248	0.549007	0.999953
107	T1N6.22	AT1G01800	AT1G01800.1	839259		NAD(P)-binding Rossmann-fold superfamily protein	1028.62	1239.96	1032.64	1251.34	1199.23	1199.16		1158.49	0.145034	0.162976	0.88991	0.373514	0.999953
108	T1N6.23	AT1G01810	AT1G01810.1	839247		hypothetical protein	5.60049	2.08047	7.04532	2.86567	5.22315	0		3.80252	-0.875635	1.21473	-0.720849	0.471002	0.999953
109	PEX11C	AT1G01820	AT1G01820.1	839257	PEX11C	member of the peroxin11 (PEX11) gene family, integral to peroxisome membrane, controls peroxisome proliferation.	1862.16	2070.07	2650.05	1594.27	2121.64	2792.47		2181.78	-0.0162807	0.300812	-0.0541226	0.956838	0.999953
110	T1N6.25	AT1G01830	AT1G01830.2	839264		ARM repeat superfamily protein	606.72	367.203	545.509	347.702	524.404	571.5		493.84	-0.0743317	0.324819	-0.22884	0.818993	0.999953
112	T1N6.26	AT1G01840	AT1G01840.1	839291		AP2-like ethylene-responsive transcription factor SNZ	2.80024	6.24141	14.0906	0.955224	0	0.985344		4.17881	-3.54776	1.4273	-2.48564	0.0129317	0.999953
113	PFC1	AT1G01860	AT1G01860.1	839283	PFC1	dimethyladenosine transferase	164.281	83.2188	169.088	121.313	100.284	139.919		129.684	-0.205094	0.371331	-0.552322	0.580728	0.999953
116	AtGEN1	AT1G01880	AT1G01880.1	837373		Encodes one of two GEN1 homologs in Arabidopsis. It is a member of the class IV Rad2/XPG family of nucleases that processes Holliday junctions in a manner analogous to the HJ resolvases of phages, archaea, and bacteria.	41.0703	16.6438	50.3237	24.8358	27.1604	38.4284		33.0771	-0.258636	0.525048	-0.492595	0.622299	0.999953
118	SBTI1.1	AT1G01900	AT1G01900.1	839318	SBTI1.1	Encodes AtSBT1.1, a subtilisin-like serine protease. Cleaves the phytosulfokine AtPSK4, a growth promoting peptide.	90.5412	55.1325	31.2007	61.1343	57.4546	33.5017		54.8275	-0.219699	0.50892	-0.431695	0.665963	0.999953
120	F22M8.4	AT1G01910	AT1G01910.1	839305		Subunit of GET complex. Interacts with GET2 in the presence of GET1.	325.762	335.996	385.48	410.746	346.817	373.445		363.041	0.11161	0.185147	0.602817	0.54663	0.999953
122	F22M8.5	AT1G01920	AT1G01920.1	839313		SET domain-containing protein	222.153	219.49	215.386	203.463	204.747	161.596		204.472	-0.205758	0.203861	-1.00931	0.312828	0.999953
123	F22M8.6	AT1G01930	AT1G01930.1	839310		zinc finger protein-like protein	293.092	303.749	291.878	298.985	293.541	296.589		296.306	0.000871711	0.155568	0.00560342	0.995529	0.999953
124	F22M8.7	AT1G01940	AT1G01940.1	839309		Cyclophilin-like peptidyl-prolyl cis-trans isomerase family protein	115.743	136.271	108.699	67.8209	106.552	106.417		106.917	-0.362204	0.29793	-1.21574	0.224085	0.999953
125	ARK2	AT1G01950	AT1G01950.3	839306	ARK2	Encodes a member of the armadillo/beta-catenin repeat kinesin motor family. Mutants have twisted roots due to abnormal cell file rotation	1190.1	1741.35	303.955	1470.09	1534.56	559.676		1133.29	0.139687	0.664988	0.210059	0.833621	0.999953
126	EDA10	AT1G01960	AT1G01960.1	839301	EDA10	Encodes one of the functionally redundant ARF guanine-nucleotide exchange factors (ARF-GEFs). Functions as regulators of post-Golgi trafficking.	1577.47	1568.67	1500.65	1519.76	1594.1	1583.45		1557.35	0.015516	0.12195	0.127233	0.898756	0.999953
127	F22M8.10	AT1G01970	AT1G01970.1	839299		Tetratricopeptide repeat (TPR)-like superfamily protein	159.614	112.345	141.913	139.463	125.356	132.036		135.121	-0.0616303	0.243142	-0.253475	0.799901	0.999953
129	F22M8.12	AT1G01990	AT1G01990.1	837456		hypothetical protein	243.621	241.335	307.981	230.209	231.908	292.647		257.95	-0.0709467	0.231836	-0.306021	0.759588	0.999953
130	GAE2	AT1G02000	AT1G02000.1	839289	GAE2	UDP-D-glucuronate 4-epimerase The mRNA is cell-to-cell mobile.	189.483	233.013	224.444	254.09	249.666	218.746		228.24	0.160211	0.202255	0.792121	0.42829	0.999953
131	SEC1A	AT1G02010	AT1G02010.1	839288	SEC1A	member of KEULE Gene Family	220.286	140.432	222.431	147.105	149.382	242.395		187.005	-0.114302	0.347545	-0.328883	0.742244	0.999953
132	T7I23.2	AT1G02020	AT1G02020.1	837477		nitroreductase family protein	36.4032	50.9715	49.3173	60.1791	49.0976	44.3405		48.3849	0.171906	0.327446	0.524992	0.599589	0.999953
133	T7I23.3	AT1G02030	AT1G02030.1	839285		C2H2-like zinc finger protein	1.86683	0	2.01295	2.86567	0	6.89741		2.27381	1.32536	1.72288	0.76927	0.441733	0.999953
135	LAP6	AT1G02050	AT1G02050.1	839280	LAP6	Chalcone and stilbene synthase family protein	128.811	158.116	136.881	103.164	170.275	173.421		145.111	0.076084	0.304718	0.249687	0.80283	0.999953
136	T7I23.14	AT1G02060	AT1G02060.1	839279		Tetratricopeptide repeat (TPR)-like superfamily protein	195.084	167.478	183.178	170.03	177.587	210.864		184.037	0.0326398	0.21034	0.155176	0.876682	0.999953
139	T7I23.30	AT1G02070	AT1G02070.1	839270		zinc ion-binding protein	3.73366	3.12071	6.03885	0.955224	4.17852	2.95603		3.49716	-0.683862	1.01398	-0.674435	0.500035	0.999953
140	T7I23.15	AT1G02080	AT1G02080.1	839244		Acts as scaffold protein in the CCR4-NOT complex, by interacting with various NOT proteins and CAF1. Essential protein for proper pollen development and germination capacity.	2802.11	2848.16	2716.47	2892.42	2801.7	2668.31		2788.2	-0.000726139	0.12153	-0.00597497	0.995233	0.999953
141	FUS5	AT1G02090	AT1G02090.1	839241	FUS5	encodes a phosphoprotein that is a subunit of the COP9 signalosome. Mutants exhibit constitutive photomorphogenic phenotype.	254.822	469.146	309.994	387.821	357.263	302.501		346.925	0.0195426	0.312341	0.0625681	0.95011	0.999953
142	SBI1	AT1G02100	AT1G02100.3	837541	SBI1	Leucine carboxyl methyltransferase	960.484	1250.36	1025.6	1264.72	1288.03	1102.6		1148.63	0.175783	0.195167	0.900678	0.36776	0.999953
143	T7I23.5	AT1G02110	AT1G02110.1	839234		bZIP domain class transcription factor (DUF630 and DUF632)	181.082	126.909	84.5439	124.179	165.051	127.109		134.813	0.083322	0.366545	0.227317	0.820177	0.999953
144	VAD1	AT1G02120	AT1G02120.1	839232	VAD1	Encodes VAD1 (Vascular Associated Death1), a regulator of cell death and defense responses in vascular tissues. VAD1 is a putative membrane associated protein and contains a GRAM domain. vad1 is a lesion mimic mutant that exhibits light conditional appearance of propagative HR (hypersensitive response)-like lesions along the vascular system. The mRNA is cell-to-cell mobile.	1047.29	1298.21	1141.34	1237.97	1315.19	1218.87		1209.81	0.113589	0.165828	0.684982	0.493355	0.999953
145	RA-5	AT1G02130	AT1G02130.1	837023	RA-5	Belongs to the Rab1 GTPase subfamily. This small GTP-binding protein is required in ER to Golgi transportation.	421.903	454.583	578.723	481.433	477.396	571.5		497.59	0.0728771	0.222175	0.328016	0.7429	0.999953
147		AT1G02136	AT1G02136.1	6240267	gene_biotype transcribed_pseudo	pseudogene of phagocytosis and cell motility protein	1.86683	0	0	0	0	0.985344		0.475362	-0.81859	3.74019	-0.218863	0.826757	0.999953
148	MAGO	AT1G02140	AT1G02140.1	837560	MAGO	Encodes a homologue of the exon junction complex (EJC) component MAGO that participates in intron-mediated enhancement of gene expression.	1186.37	1282.61	1367.8	1106.15	1257.73	1452.4		1275.51	-0.00769767	0.189487	-0.0406237	0.967596	0.999953
149	ALG12	AT1G02145	AT1G02145.3	5007658	ALG12	homolog of asparagine-linked glycosylation 12	271.624	273.582	337.169	272.239	273.693	358.665		297.829	0.036124	0.232688	0.155246	0.876627	0.999953
150	T6A9.13	AT1G02150	AT1G02150.1	839577		Tetratricopeptide repeat (TPR)-like superfamily protein	1226.51	1139.06	1288.29	1008.72	1151.18	1275.04		1181.46	-0.0892566	0.176384	-0.506036	0.612832	0.999953
151	T6A9.18	AT1G02160	AT1G02160.2	839554		Cox19 family protein (CHCH motif)	147.48	127.949	146.945	153.791	138.936	179.333		149.072	0.160366	0.224393	0.714668	0.474814	0.999953
152	MC1	AT1G02170	AT1G02170.1	839561	MC1	Encodes a type I metacaspase. Two Arabidopsis metacaspases, AT1G02170 (MC1) and AT4G25110 (MC2) antagonistically control programmed cell death in Arabidopsis. MC1 is a positive regulator of cell death and requires conserved caspase-like putative catalytic residues for its function. MC2 negatively regulates cell death. This function is independent of the putative catalytic residues. A third type I…	421.903	814.504	274.768	753.672	624.688	351.768		540.217	0.195403	0.499319	0.391338	0.695547	0.999953
153	T6A9.14	AT1G02180	AT1G02180.1	839543		ferredoxin-like protein	17.7349	5.20118	10.0647	6.68657	14.6248	20.6922		12.5007	0.339352	0.728388	0.465894	0.641291	0.999953
154	T6A9.15	AT1G02190	AT1G02190.1	839541		Fatty acid hydroxylase superfamily	0.933415	3.12071	0	1.91045	1.04463	1.97069		1.49665	0.298344	1.57136	0.189864	0.849416	0.999953
155	CER1	AT1G02205	AT1G02205.3	837602	CER1	Expression of the CER1 gene associated with production of stem epicuticular wax and pollen fertility. Biochemical studies showed that cer1 mutants are blocked in the conversion of stem wax C30 aldehydes to C29 alkanes, and they also lack the secondary alcohols and ketones. These suggested the CER1 protein is an aldehyde decarbonylase, but the exact molecular function of this protein remains to be…	758.866	466.025	701.513	575.045	692.589	674.961		644.833	0.01164	0.267617	0.0434952	0.965307	0.999953
159	NAC003	AT1G02220	AT1G02220.1	839476	NAC003	NAC domain transcription factor which functions as a negative regulator of the TDIF-PXY module and fine-tunes TDIF signaling in vascular development. Controls the balance of xylem formation and cambial cell divisions.	47.6042	78.0177	86.5568	102.209	43.8744	71.9301		71.6987	0.0420994	0.445202	0.0945624	0.924662	0.999953
161	NAC004	AT1G02230	AT1G02230.1	837630	NAC004	NAC domain containing protein 4	9.33415	43.6899	60.3885	63.0448	29.2496	63.062		44.7948	0.457002	0.702252	0.650766	0.515197	0.999953
162	NAC005	AT1G02250	AT1G02250.1	839390	NAC005	Encodes a member of the NAC family of transcription factors. ANAC005 contains sequences specifying both nuclear and plasma membrane targeting. Overexpression results in increased xylem differentiation suggesting ANAC005 promotes xylem formation.	1.86683	8.32188	8.0518	5.73135	0	0.985344		4.15953	-1.42122	1.33744	-1.06264	0.287944	0.999953
163	T6A9.21	AT1G02260	AT1G02260.1	839344		Divalent ion symporter	265.09	239.254	224.444	310.448	272.648	237.468		258.225	0.170912	0.210932	0.810268	0.417786	0.999953
164	T6A9.35	AT1G02270	AT1G02270.1	839381		Calcium-binding endonuclease/exonuclease/phosphatase family	475.108	1068.32	249.606	1086.09	811.677	351.768		673.762	0.327362	0.627447	0.521736	0.601854	0.999953
166	TOC33	AT1G02280	AT1G02280.1	839248	TOC33	Encodes a GTP-binding GTP-ase. Component of the chloroplast protein import machinery. Required for import of POR B into plastids. Toc33 phosphorylation may not play an important role in vivo.	955.817	845.711	893.749	838.687	868.087	873.015		879.178	-0.0634815	0.140823	-0.450788	0.652142	0.999953
167	T6A9.31	AT1G02290	AT1G02290.1	839255		hypothetical protein	129.745	104.024	160.029	95.5224	149.382	155.684		132.398	0.0236447	0.326746	0.0723642	0.942312	0.999953
168	T6A9.28	AT1G02300	AT1G02300.1	839576		Encodes a capase involved in stress induced cell death.	276.291	169.558	516.321	151.881	245.488	406.947		294.414	-0.258638	0.542545	-0.476713	0.633566	0.999953
169		AT1G02305	AT1G02305.1	839538		Encodes a capase involved in stress induced cell death.	3619.78	3204.97	3347.53	3200	3500.55	3565.96		3406.47	0.0132048	0.141908	0.0930521	0.925862	0.999953
171	MAN1	AT1G02310	AT1G02310.1	839444	MAN1	Glycosyl hydrolase superfamily protein	23.3354	39.5289	57.369	33.4328	34.4728	46.3112		39.075	-0.0714482	0.454769	-0.157109	0.875159	0.999953
174	T6A9.2	AT1G02330	AT1G02330.1	839367		Encodes a nuclear coiled-coil domain-containing protein that interacts with and negatively regulates COP1's E3 ubiquitin ligase activity, and represses COP1 mediated HY5 degradation in cell-free extracts.	231.487	209.087	213.373	240.716	197.435	234.512		221.102	0.0409611	0.195514	0.209504	0.834055	0.999953
175	GL22	AT1G02335	AT1G02335.1	3766642	GL22	Encodes a plasodesmata-located protein involved in regulating primary root growth by controlling phloem-mediated allocation of resources between the primary and lateral root meristems.	53.2046	14.5633	7.04532	21.9702	27.1604	25.6189		24.9271	-0.00602139	0.76801	-0.00784026	0.993744	0.999953
176	HFR1	AT1G02340	AT1G02340.1	839300	HFR1	Encodes a light-inducible, nuclear bHLH protein involved in phytochrome signaling. Mutants exhibit a long-hypocotyl phenotype only under far-red light but not under red light and are defective in other phytochrome A-related responses. Mutants also show blue light response defects. HFR1 interacts with COP1, co-localizes to the nuclear specks and is ubiquinated by COP1.	3504.97	2553.78	5183.34	2851.34	2765.13	5811.56		3778.36	0.0236704	0.433276	0.0546312	0.956432	0.999953
177	T6A9.34	AT1G02350	AT1G02350.1	839490		protoporphyrinogen oxidase-like protein	36.4032	30.1668	50.3237	26.7463	49.0976	58.1353		41.8121	0.19521	0.445904	0.437784	0.661543	0.999953
179	T6A9.5	AT1G02360	AT1G02360.1	837724		Chitinase family protein	16.8015	57.2129	11.0712	113.672	32.3835	22.6629		42.3006	0.990623	0.849353	1.16633	0.243483	0.999953
180	T6A9.6	AT1G02370	AT1G02370.1	837735		Tetratricopeptide repeat (TPR)-like superfamily protein	166.148	139.392	225.45	142.328	158.784	183.274		169.229	-0.132779	0.285886	-0.464449	0.642326	0.999953
181	T6A9.7	AT1G02380	AT1G02380.1	837745		transmembrane protein	60.672	73.8567	50.3237	58.2687	89.8381	70.9448		67.3173	0.243952	0.326226	0.7478	0.454581	0.999953
182	GPAT2	AT1G02390	AT1G02390.1	839558	GPAT2	putative sn-glycerol-3-phosphate 2-O-acyltransferase	1053.83	772.895	165.062	768.955	857.641	432.566		675.157	0.0478843	0.647602	0.0739409	0.941057	0.999953
183	GA2OX6	AT1G02400	AT1G02400.1	839508	GA2OX6	Encodes a gibberellin 2-oxidase that acts on C19 gibberellins but not C20 gibberellins.	2969.19	7268.12	317.039	6776.36	4966.17	1221.83		3919.79	0.296728	0.960178	0.309034	0.757295	0.999953
184		AT1G02405	AT1G02405.1	837769		proline-rich family protein	10.2676	10.4024	7.04532	9.55224	2.08926	7.88275		7.87325	-0.496837	0.75562	-0.657523	0.510845	0.999953
185	T6A9.10	AT1G02410	AT1G02410.1	839364		Encodes a member of the cytochrome c oxidase 11 protein family. It is an integral mitochondrial protein and likely plays an important role as a mitochondrial chaperone in COX complex assembly, affecting plant growth and pollen germination.	167.081	239.254	162.042	237.851	188.033	173.421		194.614	0.0775962	0.282703	0.27448	0.783716	0.999953
186	T6A9.11	AT1G02420	AT1G02420.1	837779		Pentatricopeptide repeat (PPR) superfamily protein	58.8051	62.4141	73.4726	62.0896	72.0794	90.6517		69.9188	0.207931	0.2953	0.704134	0.481349	0.999953
188	ARFD1B	AT1G02430	AT1G02430.1	839242	ARFD1B	A member of ARF GTPase family. A thaliana has 21 members of this family, known to be essential for vesicle coating and uncoating and functions in GTP-binding. Gene encoding ADP-ribosylation factor and similar to other ARFs and ARF-like proteins.	0	0	1.00647	1.91045	0	0.985344		0.650378	1.45064	2.63244	0.551061	0.581592	0.999953
190	ARFD1A	AT1G02440	AT1G02440.1	839230	ARFD1A	A member of ARF GTPase family. A thaliana has 21 members of this family, known to be essential for vesicle coating and uncoating and functions in GTP-binding. Gene encoding ADP-ribosylation factor and similar to other ARFs and ARF-like proteins.	2.80024	7.28165	4.0259	17.194	5.22315	0		6.0875	0.675133	1.30204	0.518517	0.604097	0.999953
191	NIMIN1	AT1G02450	AT1G02450.1	837800	NIMIN1	NIMIN1 modulates PR gene expression according the following model: NPR1 forms a ternary complex with NIMIN1 and TGA factors upon SAR induction that binds to a positive regulatory cis-element of the PR-1 promoter, termed LS7. This leads to PR-1 gene induction. NIMIN1 decreases transcriptional activation, possibly through its EAR motif, which results in fine-tuning of PR-1 gene expression.	2.80024	18.7242	9.05827	60.1791	10.4463	11.8241		18.8387	1.43826	0.965879	1.48907	0.13647	0.999953
192	T6A9.22	AT1G02460	AT1G02460.1	839443		Pectin lyase-like superfamily protein	12.1344	3.12071	21.136	22.9254	3.13389	13.7948		12.7075	0.133393	0.946388	0.14095	0.887909	0.999953
193	T6A9.26	AT1G02470	AT1G02470.2	837812		Polyketide cyclase/dehydrase and lipid transport superfamily protein	102.676	54.0922	121.783	79.2836	111.775	146.816		102.738	0.277429	0.429086	0.646558	0.517918	0.999953
194		AT1G02475	AT1G02475.1	839236		Polyketide cyclase/dehydrase and lipid transport superfamily protein	198.817	183.081	261.683	193.911	119.088	226.629		197.202	-0.253434	0.339515	-0.746458	0.455391	0.999953
197	SAM1	AT1G02500	AT1G02500.1	839501	SAM1	encodes a S-adenosylmethionine synthetase. SAM1 is regulated by protein S-nitrosylation. The covalent binding of nitric oxide (NO) to the Cys114 residue inhibits the enzyme activity.	4319.84	4356.51	4260.41	5514.51	3957.06	4057.65		4410.99	0.0646506	0.208468	0.310122	0.756468	0.999953
199	ABCB11	AT1G02520	AT1G02520.1	839353	ABCB11	Encodes an ATP-binding cassette (ABC) transporter. Expressed in the vascular tissue of primary stem. The mRNA is cell-to-cell mobile.	57.8717	90.5005	115.745	66.8657	56.41	144.846		88.7063	0.0229394	0.49703	0.0461529	0.963188	0.999953
200	ABCB12	AT1G02530	AT1G02530.1	839282	ABCB12	P-glycoprotein 12	0	1.04024	0	0.955224	2.08926	0.985344		0.84501	1.91171	2.07895	0.919555	0.357805	0.999953
203	CLPP5	AT1G02560	AT1G02560.1	839433	CLPP5	One of several nuclear-encoded ClpPs (caseinolytic protease). Contains a highly conserved catalytic triad of Ser-type proteases (Ser-His-Asp). The name reflects nomenclature described in Adam et. al (2001). The mRNA is cell-to-cell mobile.	2197.26	2149.13	2575.57	2588.66	2322.21	2326.4		2359.87	0.064324	0.163979	0.392269	0.694859	0.999953
204	T14P4.23	AT1G02570	AT1G02570.1	839485		transmembrane protein	0.933415	0	0	0.955224	0	1.97069		0.643221	1.46214	2.64244	0.55333	0.580037	0.999953
206	MEA	AT1G02580	AT1G02580.1	839422	MEA	Encodes the imprinted gene MEA that belongs to Polycomb Repressive Complex 2 (PRC2) and has a SET domain for methyltransferase activity and is involved in the stable transcriptional silencing of target genes. It negatively regulates seed development in the absence of fertilization. Mutations in this locus result in embryo lethality. MEA is imprinted in the endosperm. The maternal allele is expres…	2.80024	17.684	20.1295	29.6119	5.22315	22.6629		16.352	0.508119	0.909311	0.558796	0.576301	0.999953
209	T14P4.22	AT1G02590	AT1G02590.1	839372		Aldehyde oxidase/xanthine dehydrogenase, molybdopterin binding protein	0	0	0	4.77612	0	0		0.79602	3.12795	3.96173	0.789542	0.429796	0.999953
211	T14P4.10	AT1G02610	AT1G02610.1	837915		RING/FYVE/PHD zinc finger superfamily protein	250.155	157.076	700.506	226.388	167.141	652.298		358.927	-0.0828784	0.714023	-0.116072	0.907595	0.999953
212	T14P4.21	AT1G02620	AT1G02620.1	839269		Ras-related small GTP-binding family protein	76.54	49.9313	157.01	29.6119	73.1241	203.966		98.3639	0.113509	0.752014	0.15094	0.880023	0.999953
215	T14P4.9	AT1G02630	AT1G02630.1	839240		Nucleoside transporter family protein	3.73366	9.36212	17.1101	0.955224	17.7587	23.6483		12.0947	0.488625	1.07176	0.45591	0.648454	0.999953
216	BXL2	AT1G02640	AT1G02640.1	837940	BXL2	encodes a protein similar to a beta-xylosidase located in the extracellular matrix. This is a member of glycosyl hydrolase family 3 and has six other closely related members.	196.951	185.162	132.855	147.105	312.344	185.245		193.277	0.323133	0.380825	0.848508	0.396155	0.999953
217	T14P4.7	AT1G02650	AT1G02650.1	837951		Tetratricopeptide repeat (TPR)-like superfamily protein	33.6029	38.4887	50.3237	32.4776	24.0265	31.531		35.0751	-0.472015	0.368879	-1.2796	0.200687	0.999953
218	T14P4.6	AT1G02660	AT1G02660.1	839544		PLIP2 is a glycerolipid A1 lipase with substrate preference for monogalactosyldiacylglycerol. Expression is induced by ABA.	4196.63	7772.64	1410.07	7154.63	7413.73	3501.91		5241.6	0.433623	0.620937	0.698336	0.484967	0.999953
219	T14P4.5	AT1G02670	AT1G02670.1	839532		P-loop containing nucleoside triphosphate hydrolases superfamily protein	26.1356	67.6153	10.0647	54.4478	67.9009	46.3112		45.4126	0.701813	0.677961	1.03518	0.300584	0.999953
220	TAF13	AT1G02680	AT1G02680.1	837962	TAF13	Encodes a TBP-Associated Factor (TAF) that functions together with PRC2 in transcriptional regulation during seed development.	224.953	178.92	223.437	164.299	228.774	228.6		208.164	-0.014172	0.252691	-0.0560845	0.955275	0.999953
221		AT1G02681	AT1G02681.1	7922445	gene_biotype transcribed_pseudo	Pseudogene of AT4G02160	6.5339	1.04024	2.01295	2.86567	4.17852	8.8681		4.2499	0.714036	1.06771	0.668752	0.503654	0.999953
223	IMPA-6	AT1G02690	AT1G02690.2	839517	IMPA-6	Putative importin alpha isoform. When overexpressed can rescue the impa-4 decreased transformation susceptibility phenotype.	106.409	138.351	119.77	87.8806	144.159	144.846		123.569	0.0478836	0.310736	0.154098	0.877533	0.999953
224	T14P4.2	AT1G02700	AT1G02700.1	839492		GATA transcription factor-like protein	5.60049	4.16094	1.00647	4.77612	2.08926	2.95603		3.43155	-0.132571	1.05296	-0.125903	0.899809	0.999953
225		AT1G02705	AT1G02705.1		locus_tag AT1G02705	hypothetical protein	0.933415	0	2.01295	1.91045	3.13389	0		1.33178	0.764854	1.88301	0.406187	0.684605	0.999953
227	GATL5	AT1G02720	AT1G02720.1	839475	GATL5	Encodes a protein with putative galacturonosyltransferase activity.	22.402	26.0059	9.05827	21.9702	34.4728	13.7948		21.284	0.287158	0.60927	0.471316	0.637415	0.999953
228	CSLD5	AT1G02730	AT1G02730.1	839467	CSLD5	Encodes a gene similar to cellulose synthase. Knock-out mutant has reduced growth, reduced xylan level and reduced xylan synthase activity in stems.It's expression is cell cycle dependent and it appears to function in cell plate formation.	24.2688	13.5231	11.0712	25.7911	14.6248	6.89741		16.0294	-0.0480736	0.675098	-0.0712099	0.943231	0.999953
229	MORF related gene 2	AT1G02740	AT1G02740.1	839455		MRG1 and MRG2 proteins act as readers of H3K4me3/H3K36me3 marked chromatin. They interact with each other as well as several other protein classes, to modulate the activity of flowering genes.	215.619	295.427	148.958	289.433	277.871	166.523		232.305	0.15319	0.381732	0.401302	0.688198	0.999953
230	T14P4.27	AT1G02750	AT1G02750.1	839432		Drought-responsive family protein	205.351	183.081	237.528	251.224	185.944	258.16		220.215	0.152137	0.24837	0.612541	0.54018	0.999953
231	51600.TRNA-LYS-1	AT1G02760	AT1G02760.1	3766645	gene_biotype tRNA	pre-tRNA tRNA-Lys (anticodon: CTT)	0	1.04024	2.01295	0	0	0		0.508864	-2.47214	3.5901	-0.688598	0.491076	0.999953
232	T14P4.24	AT1G02770	AT1G02770.1	839421		hypothetical protein	7.46732	18.7242	7.04532	9.55224	4.17852	7.88275		9.14173	-0.609874	0.741404	-0.822594	0.410739	0.999953
233	emb2386	AT1G02780	AT1G02780.1	839407	emb2386	Ribosomal protein L19e family protein	4817.35	5044.1	4778.74	4885.02	4913.94	4967.12		4901.04	0.0123729	0.111292	0.111175	0.911478	0.999953
236	F22D16.20	AT1G02810	AT1G02810.1	838078		Plant invertase/pectin methylesterase inhibitor superfamily	14.0012	27.0461	0	14.3284	35.5174	4.92672		15.97	0.415672	1.26968	0.327384	0.743377	0.999953
238		AT1G02816	AT1G02816.1	839308		pectinesterase (Protein of unknown function, DUF538)	191.35	297.507	246.586	261.731	207.881	307.427		252.081	0.0805057	0.288585	0.278967	0.78027	0.999953
239	LEA3	AT1G02820	AT1G02820.1	839304	LEA3	Late embryogenesis abundant 3 (LEA3) family protein	23.3354	16.6438	42.2719	17.194	7.31241	12.8095		19.9278	-1.13549	0.59897	-1.89573	0.0579954	0.999953
241	SR34	AT1G02840	AT1G02840.1	839262	SR34	SR34/SR1 is a plant homologue of the human general/alternative splicing factor SF2/ASF. Barta et al (2010) have proposed a nomenclature for Serine/Arginine-Rich Protein Splicing Factors (SR proteins): Plant Cell. 2010, 22:2926.	4248.9	4371.07	4808.94	3894.45	4804.25	5187.84		4552.57	0.0483291	0.190569	0.253604	0.799802	0.999953
242	BGLU11	AT1G02850	AT1G02850.4	839435	BGLU11	beta glucosidase 11	273.491	314.151	306.975	299.94	336.371	389.211		320.023	0.197313	0.202118	0.976228	0.328952	0.999953
243	NLA	AT1G02860	AT1G02860.1	839559	NLA	Encodes a ubiquitin E3 ligase with RING and SPX domains that is involved in mediating immune responses and mediates degradation of PHT1s at plasma membranes. Targeted by MIR827. Ubiquitinates PHT1	694.461	845.711	959.17	654.329	744.821	947.901		807.732	-0.0905668	0.251583	-0.359988	0.718856	0.999953
245	F22D16.13	AT1G02870	AT1G02870.1	839496		nucleolar-like protein	219.352	300.628	211.36	213.015	290.407	256.189		248.492	0.0548048	0.263246	0.208189	0.835082	0.999953
248	TPK1	AT1G02880	AT1G02880.3	839303	TPK1	Encodes a thiamine pyrophosphokinase capable of producing thiamine pyrophosphate from free thiamine.	238.954	311.03	172.107	276.06	332.192	162.582		248.821	0.0941683	0.388173	0.242594	0.80832	0.999953
249	F22D16.11	AT1G02890	AT1G02890.1	839507		AAA-type ATPase family protein	2133.79	2350.93	2244.44	2199.88	2378.62	2333.3		2273.49	0.0386698	0.131079	0.29501	0.767986	0.999953
250	RALF1	AT1G02900	AT1G02900.1	839389	RALF1	Member of a diversely expressed predicted peptide family showing sequence similarity to tobacco Rapid Alkalinization Factor (RALF), and is believed to play an essential role in the physiology of Arabidopsis. Consists of a single exon and is characterized by a conserved C-terminal motif and N-terminal signal peptide. Mediates Ca2+-dependent signaling. Regulates the splicing of flowering genes and …	32.6695	34.3278	37.2396	25.7911	52.2315	43.3551		37.6024	0.217153	0.400046	0.54282	0.587254	0.999953
251	LPA1	AT1G02910	AT1G02910.1	839350	LPA1	Mutants defective in this gene were shown to have a reduced PSII content (overall reduction in the levels of several PSII subunits) and a disrupted grana stack structure. The N-terminal half of the protein contains two tetratricopeptide repeat (TPR) motifs that are arranged tandemly, each consisting of a 34-residue degenerate consensus sequence. The N-terminal sequence is rich in positive and hyd…	506.844	564.848	603.885	608.478	487.842	539.969		551.978	-0.0336539	0.188361	-0.178667	0.858199	0.999953
252	GSTF7	AT1G02920	AT1G02920.1	839295	GSTF7	Encodes glutathione transferase belonging to the phi class of GSTs. Naming convention according to Wagner et al. (2002).	300.56	2024.3	308.988	2600.12	858.685	393.152		1080.97	0.548542	0.905997	0.605457	0.544876	0.999953
253	GSTF6	AT1G02930	AT1G02930.1	839515	GSTF6	Encodes glutathione transferase belonging to the phi class of GSTs. Naming convention according to Wagner et al. (2002).	616.987	4272.25	372.396	5713.2	2060.01	633.576		2278.07	0.676096	0.998642	0.677015	0.498396	0.999953
255	GSTF4	AT1G02950	AT1G02950.2	838240	GSTF4	Encodes glutathione transferase belonging to the phi class of GSTs. Naming convention according to Wagner et al. (2002).	24.2688	13.5231	22.1424	12.4179	21.9372	7.88275		17.0287	-0.512464	0.582401	-0.879916	0.378905	0.999953
257	F22D16.4	AT1G02960	AT1G02960.2	839363		kinetochore protein	369.632	314.151	396.551	312.358	389.647	367.533		358.312	-0.0151608	0.207184	-0.0731757	0.941666	0.999953
259	WEE1	AT1G02970	AT1G02970.1	839453	WEE1	Protein kinase that negatively regulates the entry into mitosis.	0.933415	1.04024	0	0	0	2.95603		0.821614	0.58407	2.62626	0.222396	0.824006	0.999953
260	CUL2	AT1G02980	AT1G02980.1	839415	CUL2	encodes an Arabidopsis cullin	0	0	0	0.955224	0	0.985344		0.323428	1.82993	4.04058	0.452889	0.650629	0.999953
261	F22D16.1	AT1G02990	AT1G02990.3	839380		hypothetical protein	504.044	499.313	522.36	516.776	479.485	545.881		511.31	0.0156831	0.151793	0.103319	0.91771	0.999953
262	PEX6	AT1G03000	AT1G03000.1	839315	PEX6	Encodes an apparent ATPase similar to yeast and human protein required for peroxisomal biogenesis. May facilitate recycling of PEX5, the peroxisomal matrix protein receptor, and thereby promote peroxisomal matrix protein import.	390.167	349.519	449.894	294.209	441.878	465.082		398.458	0.0136053	0.272244	0.0499747	0.960143	0.999953
263	F10O3.17	AT1G03010	AT1G03010.1	839556		Phototropic-responsive NPH3 family protein	86.8076	54.0922	61.3949	88.8358	76.2579	103.461		78.4749	0.406764	0.318853	1.27571	0.202058	0.999953
264	F10O3.16	AT1G03020	AT1G03020.1	839505		Encodes a member of the CC-type glutaredoxin (ROXY) family that has been shown to interact with the transcription factor TGA2.	2.80024	3.12071	2.01295	0	0	0.985344		1.48654	-2.89188	1.75492	-1.64787	0.0993787	0.999953
265	F10O3.15	AT1G03030	AT1G03030.1	839473		P-loop containing nucleoside triphosphate hydrolases superfamily protein	189.483	216.369	201.295	178.627	238.175	209.878		205.638	0.0453106	0.216321	0.20946	0.83409	0.999953
266	F10O3.14	AT1G03040	AT1G03040.1	839446		basic helix-loop-helix (bHLH) DNA-binding superfamily protein	590.852	578.371	702.519	504.358	564.1	702.55		607.125	-0.0798193	0.223544	-0.357064	0.721044	0.999953
267	F10O3.13	AT1G03050	AT1G03050.1	839416		Phosphatidylinositol binding clathrin assembly protein 5A/B are recent paralogs with overlapping functions in recycling ANXUR proteins to the pollen tube membrane.	0	0	0	0.955224	0	0.985344		0.323428	1.82993	4.04058	0.452889	0.650629	0.999953
268	D27	AT1G03055	AT1G03055.1	838334	D27	Encodes the ortholog of rice D27. It is plastid-localized and is required for the inhibition of secondary bud outgrowth and operates on a nonmobile precursor upstream of MAX1 in the SL biosynthesis pathway.	14.0012	13.5231	23.1489	19.1045	9.40166	3.94138		13.8535	-0.638958	0.705772	-0.905332	0.36529	0.999953
269	SPI	AT1G03060	AT1G03060.1	839323	SPI	Encodes a WD/BEACH domain protein involved in cell morphogenesis and ribonucleoprotein particle formation. It interacts with the P-body core component DCP2, associates to mRNA processing bodies (P-bodies), and regulates their assembly upon salt stress.	1677.35	2018.06	1312.44	2048	1733.04	1455.35		1707.37	0.0644531	0.264355	0.243812	0.807376	0.999953
270	AtLFG4	AT1G03070	AT1G03070.1	839581		Bax inhibitor-1 family protein	6.5339	30.1668	16.1036	0.955224	28.205	2.95603		14.1534	-0.720864	1.18421	-0.60873	0.542703	0.999953
271	NET1D	AT1G03080	AT1G03080.1	838350	NET1D	kinase interacting (KIP1-like) family protein	2712.5	3381.81	3144.23	3475.11	3116.13	3471.37		3216.86	0.123395	0.169702	0.727126	0.467149	0.999953
272	MCCA	AT1G03090	AT1G03090.2	838362	MCCA	MCCA is the biotinylated subunit of the dimer MCCase, which is involved in leucine degradation. Both subunits are nuclear coded and the active enzyme is located in the mitochondrion.	6982.88	6967.5	8210.82	5476.3	9449.72	10939.3		8004.42	0.222973	0.318719	0.699589	0.484184	0.999953
274	F10O3.8	AT1G03100	AT1G03100.1	839573		Pentatricopeptide repeat (PPR) superfamily protein	28.9359	30.1668	24.1554	23.8806	36.562	21.6776		27.563	-0.023341	0.408261	-0.0571717	0.954408	0.999953
276		AT1G03103	AT1G03103.1	2745739		Bifunctional inhibitor/lipid-transfer protein/seed storage 2S albumin superfamily protein	0.933415	1.04024	0	4.77612	1.04463	0.985344		1.46329	1.79103	1.73196	1.03411	0.301086	0.999953
277		AT1G03106	AT1G03106.1	2745740		hypothetical protein	2.80024	6.24141	6.03885	3.8209	1.04463	0		3.32434	-1.61402	1.24931	-1.29194	0.196379	0.999953
278	TRM82	AT1G03110	AT1G03110.1	839572	TRM82	Encodes a gene involved in the modification of nucleosides in tRNA. Mutants have no 7-methylguanosine.	54.1381	41.6094	58.3755	46.806	27.1604	32.5164		43.4343	-0.531431	0.372821	-1.42543	0.154032	0.999953
279	RAB28	AT1G03120	AT1G03120.1	839571	RAB28	responsive to abscisic acid 28	0	4.16094	1.00647	1.91045	6.26778	8.8681		3.70229	1.74333	1.32737	1.31337	0.189058	0.999953
280	PSAD-2	AT1G03130	AT1G03130.1	838400	PSAD-2	Encodes a protein predicted by sequence similarity with spinach PsaD to be photosystem I reaction center subunit II (PsaD2)	2911.32	3049.97	3631.36	3618.39	3474.44	3019.09		3284.1	0.0760886	0.184565	0.41226	0.680149	0.999953
281	F10O3.3	AT1G03140	AT1G03140.1	839567		PRP18a is one of two paralogs (the other being PRP18b) which are highly similar to the step II splicing factors in yeast. Loss of function mutations show defects in alternative splicing, mostly intron retention events.	1040.76	909.166	1126.25	881.672	988.219	1258.28		1034.06	0.0241063	0.227504	0.10596	0.915614	0.999953
282	F10O3.2	AT1G03150	AT1G03150.1	839562		Acyl-CoA N-acyltransferases (NAT) superfamily protein	188.55	228.852	249.606	209.194	204.747	268.014		224.827	0.0327762	0.240964	0.136021	0.891804	0.999953
284	FZL	AT1G03160	AT1G03160.1	839566	FZL	A new plant-specific member of the dynamin superfamily	889.544	822.826	969.235	832.955	857.641	976.476		891.446	-0.00789528	0.169723	-0.0465187	0.962897	0.999953
285		AT1G03165	AT1G03165.1		locus_tag AT1G03165	hypothetical protein	30.8027	10.4024	46.2978	15.2836	14.6248	62.0767		29.9147	0.0716953	0.805391	0.0890193	0.929067	0.999953
287	FAF2	AT1G03170	AT1G03170.1	839563	FAF2	A member of the FAF family proteins encoded by the FANTASTIC FOUR (FAF) genes: AT4G02810 (FAF1), AT1G03170 (FAF2), AT5G19260 (FAF3) and AT3G06020 (FAF4). FAFs have the potential to regulate shoot meristem size in Arabidopsis thaliana. FAFs can repress WUS, which ultimately leads to an arrest of meristem activity in FAF overexpressing lines.	54.1381	21.8449	36.2331	21.9702	39.6959	50.2526		37.3558	-0.00792591	0.523688	-0.0151348	0.987925	0.999953
288	F15K9.21	AT1G03180	AT1G03180.1	839560		Functions in chromosome axis remodeling and synapsis along with co factors PCH2 and ASY1.Required for chiasma formation.	4.66707	5.20118	23.1489	8.59702	3.13389	4.92672		8.27913	-0.979832	0.938439	-1.04411	0.296435	0.999953
289	UVH6	AT1G03190	AT1G03190.1	839557	UVH6	UV damage and heat induce a common stress response in plants that leads to tissue death and reduced chloroplast function. The UVH6 product is suggested to be a negative regulator of this response.	166.148	156.035	214.379	132.776	215.194	204.952		181.581	0.0426415	0.303006	0.140728	0.888085	0.999953
291	F15K9.24	AT1G03200	AT1G03200.1	839553		hypothetical protein	4.66707	26.0059	11.0712	13.3731	7.31241	29.5603		15.3317	0.27422	0.841491	0.325874	0.74452	0.999953
292	F15K9.19	AT1G03210	AT1G03210.1	838493		Phenazine biosynthesis PhzC/PhzF protein	224.02	263.18	259.67	295.164	269.514	266.043		262.932	0.154494	0.184076	0.839296	0.401303	0.999953
293	F15K9.17	AT1G03220	AT1G03220.1	838517		Eukaryotic aspartyl protease family protein	466.707	1195.23	854.497	976.239	1040.45	1265.18		966.384	0.383381	0.390154	0.98264	0.325784	0.999953
294	F15K9.16	AT1G03230	AT1G03230.1	838532		Eukaryotic aspartyl protease family protein	95.2083	214.288	117.758	232.119	157.739	170.465		164.596	0.392729	0.401016	0.979336	0.327414	0.999953
296	F15K9.15	AT1G03250	AT1G03250.2	838557		R3H domain protein involved in ribosome biogenesis.	236.154	265.26	196.263	257.911	244.443	232.541		238.762	0.0753113	0.212417	0.354544	0.722931	0.999953
297	F15K9.14	AT1G03260	AT1G03260.1	839546		SNARE associated Golgi protein family	134.412	114.426	130.842	139.463	120.132	82.7689		120.341	-0.149484	0.293628	-0.509094	0.610687	0.999953
298	F15K9.13	AT1G03270	AT1G03270.1	838595		CBS domain protein with a domain protein (DUF21)	19.6017	6.24141	6.03885	10.5075	27.1604	9.85344		13.2339	0.564489	0.778329	0.725258	0.468294	0.999953
299	F15K9.12	AT1G03280	AT1G03280.1	838581		Transcription factor TFIIE, alpha subunit	310.827	375.525	363.337	381.134	369.799	315.31		352.655	0.023097	0.195353	0.118232	0.905884	0.999953
300	F15K9.11	AT1G03290	AT1G03290.1	838603		ELKS/Rab6-interacting/CAST family protein	1189.17	1245.16	1387.93	1454.81	1273.4	1717.45		1377.99	0.218115	0.199505	1.09328	0.274269	0.999953
301	ATDUF1	AT1G03300	AT1G03300.1	838627	ATDUF1	Member of the plant-specific DUF724 protein family. Arabidopsis has 10 DUF724 proteins. Loss of function mutant has a WT phenotype	71.8729	26.0059	55.3561	29.6119	50.1422	60.106		48.8492	-0.134908	0.512918	-0.26302	0.792535	0.999953
302	DBE1	AT1G03310	AT1G03310.2	839531	DBE1	Encodes a protein with strong similarity to isoamylase (EC:3.2.1.68) however lacks critical residues known to be important for activity. Appears to co localize with ISA1 in the chloroplast isoamylase complex. Mutations in this gene cause the loss of detectable isoamylase activity and the disruption of normal starch structure. It has been postulated that AtISA2 interacts with AtISA1 to form the Is…	373.366	204.926	274.768	209.194	241.309	191.157		249.12	-0.411923	0.306392	-1.34443	0.178809	0.999953
303	F15K9.8	AT1G03320	AT1G03320.1	839528		hypothetical protein	0	1.04024	2.01295	0	0	2.95603		1.00154	-0.035811	2.51309	-0.0142498	0.988631	0.999953
305	LSM2	AT1G03330	AT1G03330.1	839526	LSM2	Small nuclear ribonucleoprotein family protein	217.486	188.283	214.379	216.836	175.498	182.289		199.128	-0.109793	0.207645	-0.528751	0.596978	0.999953
306	F15K9.6	AT1G03340	AT1G03340.1	839525		hypothetical protein	27.069	41.6094	52.3367	42.9851	45.9637	54.1939		44.0263	0.245052	0.379356	0.645967	0.5183	0.999953
307	F15K9.5	AT1G03350	AT1G03350.1	838679		BSD domain-containing protein	641.256	875.878	691.448	942.806	689.455	681.858		753.784	0.0677465	0.251914	0.268927	0.787986	0.999953
308	RRP4	AT1G03360	AT1G03360.1	839521	RRP4	Encodes a core subunit of the RNA exosome required for the processing of rRNA, several snoRNA and the degradation of aberrant transcripts.	132.545	99.8626	136.881	64.9552	89.8381	81.7836		100.977	-0.644683	0.281442	-2.29064	0.0219842	0.999953
309		AT1G03365	AT1G03365.1	10723112		RING/U-box superfamily protein	445.239	393.209	467.004	414.567	366.665	465.082		425.294	-0.066791	0.195264	-0.342054	0.73231	0.999953
310	F15K9.2	AT1G03370	AT1G03370.1	839519		C2 calcium/lipid-binding and GRAM domain containing protein	901.679	2440.39	372.396	2369.91	1853.17	557.705		1415.88	0.36415	0.752465	0.483943	0.628426	0.999953
311	ATG18G	AT1G03380	AT1G03380.1	838702	ATG18G	yeast autophagy 18 G-like protein	2054.45	1696.62	2378.3	1675.46	1913.76	2432.81		2025.23	-0.0255294	0.251775	-0.101398	0.919235	0.999953
312	F21B7.2	AT1G03390	AT1G03390.1	838725		HXXXD-type acyl-transferase family protein	0	0	0	1.91045	0	0.985344		0.482632	2.4076	3.62398	0.664353	0.506464	0.999953
313		AT1G03395	AT1G03395.1		locus_tag AT1G03395	hypothetical protein	8.40073	2.08047	14.0906	6.68657	0	20.6922		8.65844	0.156943	1.32497	0.11845	0.905711	0.999953
314	F21B7.39	AT1G03400	AT1G03400.1	838751		A single copy gene that encodes a protein with sequence similarity to tomato E8 (ACC oxidase, the last step in ethylene biosynthesis) involved in ethylene synthesis and fruit ripening in tomato. This gene is not induced by ethylene in siliques. The transcript is found in siliques, etiolated seedlings, leaves, stems and flowers.	588.051	779.136	719.629	942.806	755.267	722.257		751.191	0.214341	0.223648	0.958388	0.337867	0.999953
315	2A6	AT1G03410	AT1G03410.1	838763	2A6	2-oxoglutarate (2OG) and Fe(II)-dependent oxygenase superfamily protein	418.17	437.939	565.639	414.567	382.334	463.112		446.96	-0.17389	0.220536	-0.788489	0.430411	0.999953
318	AHP5	AT1G03430	AT1G03430.1	839506	AHP5	Encodes AHP5, one of the six Arabidopsis thaliana histidine phosphotransfer proteins (AHPs). AHPs function as redundant positive regulators of cytokinin signaling. Members of the AHP gene family include: AT3G21510 (AHP1), AT3G29350 (AHP2), AT5G39340 (AHP3), AT3G16360 (AHP4), AT1G03430 (AHP5) and AT1G80100 (AHP6).	173.615	279.823	179.152	303.761	259.068	135.978		221.9	0.144127	0.404944	0.355919	0.721901	0.999953
319	F21B7.6	AT1G03440	AT1G03440.1	839504		Leucine-rich repeat (LRR) family protein	256.689	167.478	178.146	167.164	208.926	222.688		200.182	-0.00988399	0.283677	-0.0348425	0.972205	0.999953
320	BSU1	AT1G03445	AT1G03445.1	838804	BSU1	encodes a serine?threonine protein phosphatase with an N-terminal Kelch-repeat domain, which is nuclear localized and expressed preferentially in elongating cells. Genetic evidence suggest that this gene plays a redundant role (along with other members of the same gene family) in modulating growth in response to brassinosteroid.	0	1.04024	0	0	4.17852	0		0.869792	1.96306	3.35601	0.584937	0.55859	0.999953
321	AtBRN2	AT1G03457	AT1G03457.2	839497		RNA-binding (RRM/RBD/RNP motifs) family protein	109.21	261.099	70.4532	229.254	223.551	78.8275		162.066	0.270889	0.624408	0.433833	0.66441	0.999953
322	NET3A	AT1G03470	AT1G03470.1	839494	NET3A	Encodes a member of the NET superfamily of proteins that potentially couples different membranes to the actin cytoskeleton in plant cells. It colocalizes with filamentous actin and is localized to the nuclear membrane and the vacuolar membrane.	223.086	221.57	224.444	182.448	235.042	266.043		225.439	0.0303398	0.230883	0.131408	0.895453	0.999953
323	LIN2	AT1G03475	AT1G03475.1	839489	LIN2	Encodes coproporphyrinogen III oxidase, a key enzyme in the biosynthetic pathway of chlorophyll and heme, a tetrapyrrole pathway. Mutants express cytological and molecular markers associated with the defense responses, usually activated by pathogen infection.	644.056	676.153	649.176	823.403	696.768	644.415		688.995	0.136605	0.178739	0.76427	0.444706	0.999953
325	F21B7.12	AT1G03495	AT1G03495.1	3766646		HXXXD-type acyl-transferase family protein	1.86683	3.12071	0	1.91045	0	0		1.14966	-1.36293	2.3556	-0.57859	0.562866	0.999953
328	50828.SNORNA00002	AT1G03502	AT1G03502.1	3766647	gene_biotype snoRNA	small nucleolar RNA	0	0	0	0.955224	3.13389	0.985344		0.845743	3.20668	2.38481	1.34463	0.178745	0.999953
329	50828.SNORNA00001	AT1G03506	AT1G03506.1	3766648	gene_biotype snoRNA	snoRNA	0	1.04024	2.01295	0	0	1.97069		0.837312	-0.61952	2.55649	-0.242332	0.808523	0.999953
331	F21B7.13	AT1G03510	AT1G03510.1	839478		Tetratricopeptide repeat (TPR)-like superfamily protein	18.6683	18.7242	26.1683	16.2388	11.4909	14.7802		17.6785	-0.576424	0.465054	-1.23948	0.215169	0.999953
333	F21B7.14	AT1G03520	AT1G03520.1	839471		Core-2/I-branching beta-1,6-N-acetylglucosaminyltransferase family protein	383.633	299.588	301.942	333.373	439.789	433.551		365.313	0.291758	0.233868	1.24753	0.212202	0.999953
334	NAF1	AT1G03530	AT1G03530.1	839468	NAF1	nuclear assembly factor 1	250.155	212.208	392.525	178.627	197.435	290.677		253.604	-0.358593	0.361276	-0.992573	0.320918	0.999953
335	F21B7.16	AT1G03540	AT1G03540.1	839466		Pentatricopeptide repeat (PPR-like) superfamily protein	24.2688	52.0118	35.2266	24.8358	26.1157	33.5017		32.6601	-0.3971	0.440223	-0.902043	0.367034	0.999953
337		AT1G03545	AT1G03545.1	10723130	gene_biotype lncRNA	Potential natural antisense gene, locus overlaps with AT1G03550	22.402	23.9254	14.0906	8.59702	38.6513	20.6922		21.3931	0.164877	0.650625	0.253413	0.799949	0.999953
336	SCAMP4	AT1G03550	AT1G03550.1	839464	SCAMP4	Secretory carrier membrane protein (SCAMP) family protein	364.032	243.415	377.428	240.716	328.014	352.753		317.726	-0.0966353	0.294903	-0.327685	0.74315	0.999953
339	F21B7.18	AT1G03560	AT1G03560.1	839458		Pentatricopeptide repeat (PPR-like) superfamily protein	52.2712	61.3739	56.3626	72.597	60.5885	109.373		68.7611	0.514395	0.343956	1.49552	0.134778	0.999953
341		AT1G03580	AT1G03580.1	3766651	gene_biotype transcribed_pseudo	pseudogene of MATH domain/coiled-coil protein	135.345	112.345	282.819	93.612	166.096	375.416		194.272	0.259675	0.610867	0.425093	0.670769	0.999953
342	F21B7.20	AT1G03590	AT1G03590.1	839447		Protein phosphatase 2C family protein	566.583	536.761	589.794	535.881	554.698	699.594		580.552	0.0803718	0.195563	0.410977	0.681089	0.999953
343	PSB27	AT1G03600	AT1G03600.1	839449	PSB27	PSB27 is a chloroplast lumen localized protein that is involved in adaptation to changes in light intensity.	2524.89	2064.87	1655.65	2051.82	2319.08	2101.74		2119.67	0.0514287	0.230211	0.223398	0.823226	0.999953
344	F21B7.22	AT1G03610	AT1G03610.1	838961		plant/protein (DUF789)	1546.67	1768.4	1665.72	1812.06	1837.5	2307.68		1823	0.25837	0.187614	1.37714	0.168469	0.999953
345	F21B7.23	AT1G03620	AT1G03620.1	839448		ELMO/CED-12 family protein	112.01	93.6212	163.049	51.5821	126.4	185.245		121.984	-0.0219306	0.521597	-0.0420451	0.966463	0.999953
346	POR C	AT1G03630	AT1G03630.1	839009	POR C	Encodes for a protein with protochlorophyllide oxidoreductase activity. The enzyme is NADPH- and light-dependent.	266.023	112.345	96.6216	184.358	104.463	59.1207		137.155	-0.449393	0.582674	-0.77126	0.440553	0.999953
348	F21B7.25	AT1G03650	AT1G03650.1	839021		Acyl-CoA N-acyltransferases (NAT) superfamily protein	43.8705	29.1266	38.246	36.2985	60.5885	37.4431		40.9289	0.267103	0.393367	0.679017	0.497127	0.999953
349	F21B7.26	AT1G03660	AT1G03660.1	28716028		Ankyrin-repeat containing protein	10.2676	2.08047	2.01295	3.8209	0	0.985344		3.19454	-1.56963	1.4413	-1.08904	0.276136	0.999953
351	F21B7.27	AT1G03670	AT1G03670.1	839438		Ankyrin repeat containing protein	4.66707	2.08047	11.0712	3.8209	6.26778	2.95603		5.14391	-0.455534	0.946505	-0.48128	0.630317	0.999953
352	THM1	AT1G03680	AT1G03680.1	839436	THM1	Encodes a m-type thioredoxin (Trx-m1) localized in chloroplast stroma.	1037.96	852.993	947.093	871.164	884.801	958.74		925.458	-0.0643656	0.165084	-0.389897	0.696613	0.999953
353	F21B7.29	AT1G03687	AT1G03687.1	839052		DTW domain-containing protein	70.0061	40.5692	73.4726	54.4478	37.6067	46.3112		53.7356	-0.411679	0.378153	-1.08866	0.276306	0.999953
354	CASP-like protein 1C2	AT1G03700	AT1G03700.1	839428		Uncharacterized protein family (UPF0497)	2.80024	0	2.01295	1.91045	11.4909	8.8681		4.51378	2.18636	1.2328	1.77348	0.0761485	0.999953
355	F21B7.31	AT1G03710	AT1G03710.1	839427		Cystatin/monellin superfamily protein	14.0012	10.4024	16.1036	4.77612	6.26778	18.7215		11.7121	-0.444843	0.716969	-0.620449	0.534962	0.999953
358	F21B7.33	AT1G03730	AT1G03730.1	839106		pyrroline-5-carboxylate reductase	135.345	126.909	64.4144	128.955	146.248	81.7836		113.943	0.127256	0.416112	0.305821	0.759741	0.999953
359	F21B7.34	AT1G03740	AT1G03740.1	839423		Protein kinase superfamily protein	1241.44	3006.28	976.28	2131.11	2350.42	1286.86		1832.06	0.143067	0.503734	0.284014	0.7764	0.999953
361	50828.SNORNA00003	AT1G03743	AT1G03743.1	3766653	gene_biotype snoRNA	snoRNA	0.933415	4.16094	0	0.955224	1.04463	1.97069		1.51082	-0.346523	1.6528	-0.209658	0.833934	0.999953
362	50728.SNORNA00001	AT1G03746	AT1G03746.1	3766654	gene_biotype snoRNA	snoRNA	0	0	0	3.8209	1.04463	0.985344		0.975145	3.42182	2.3259	1.47118	0.141242	0.999953
363	SWI2	AT1G03750	AT1G03750.1	839417	SWI2	switch 2	198.817	167.478	190.224	156.657	150.427	181.303		174.151	-0.188806	0.209764	-0.900087	0.368074	0.999953
364	F21M11.33	AT1G03760	AT1G03760.1	839119		Prefoldin chaperone subunit family protein	622.588	674.073	872.613	490.03	740.642	845.425		707.562	-0.0633947	0.301655	-0.210157	0.833545	0.999953
365	RING1B	AT1G03770	AT1G03770.2	839413	RING1B	Encodes a nuclear localized protein with similarity to animal polycomb repressive core complex1 (PRC1) core component RING.Appears to function redundantly with ATRING1a, a close paralog. Both interact physically with CLF and LHP1 and appear to function together to repress class I KNOX gene expression.	116.677	187.242	152.984	140.418	201.613	184.259		163.866	0.204546	0.299298	0.683419	0.494342	0.999953
366	TPX2	AT1G03780	AT1G03780.3	839140	TPX2	Homolog of vertebrate TPX2. Protein has three domains involved in nuclear targeting, one in nuclear export and two in microtubule binding. Involved in mitotic spindle assembly during late prophase and early prometaphase.	12.1344	4.16094	8.0518	6.68657	5.22315	0		6.04281	-1.03521	1.09189	-0.948095	0.343081	0.999953
367	SOM	AT1G03790	AT1G03790.1	839408	SOM	Encodes SOMNUS (SOM), a nucleus-localized CCCH-type zinc finger protein. SOM negatively regulates light-dependent seed germination downstream of PIL5 (AT2G20180).	5.60049	19.7645	25.1619	17.194	4.17852	23.6483		15.9246	-0.160341	0.834984	-0.192029	0.84772	0.999953
368	ERF10	AT1G03800	AT1G03800.1	839173	ERF10	encodes a member of the ERF (ethylene response factor) subfamily B-1 of ERF/AP2 transcription factor family (ATERF-10). The protein contains one AP2 domain. There are 15 members in this subfamily including ATERF-3, ATERF-4, ATERF-7, and leafy petiole.	1.86683	2.08047	3.01942	2.86567	2.08926	6.89741		3.13651	0.772373	1.06543	0.724942	0.468488	0.999953
370	F21M11.27	AT1G03820	AT1G03820.1	839400		E6-like protein	418.17	161.236	229.476	178.627	252.8	216.776		242.848	-0.320509	0.419821	-0.763442	0.4452	0.999953
371	F21M11.26	AT1G03830	AT1G03830.2	839398		guanylate-binding family protein	29.8693	18.7242	27.1748	19.1045	18.8033	26.6043		23.3801	-0.234596	0.431607	-0.54354	0.586758	0.999953
372	MGP	AT1G03840	AT1G03840.1	839396	MGP	MGP is a nuclear-localized putative transcription factor with three zinc finger domains. MGP can interact with three proteins implicated in root patterning: SCR, SHR, and JKD in Y2H assays, and these interactions depend on the first zinc finger in MGP. MGP appears to be a direct transcriptional target of SHR and SCR, based on promoter binding assays, though it is not expressed in the QC, based on…	0.933415	0	2.01295	0.955224	0	0		0.650265	-1.46619	2.63933	-0.555516	0.578542	0.999953
373	GRXS13	AT1G03850	AT1G03850.1	839392	GRXS13	Encodes glutaredoxin ATGRXS13, required to facilitate Botrytis cinerea infection of Arabidopsis thaliana plants. Sylvain La Camera et al (2011, PMID:21756272) reported a third splice variant in addition to the two annotated in TAIR10. It is a member of the CC-type glutaredoxin (ROXY) family that has been shown to interact with the transcription factor TGA2 and suppress ORA59 promoter activity.	43.8705	127.949	163.049	213.97	94.0166	117.256		126.685	0.346099	0.572712	0.604316	0.545633	0.999953
374	PHB2	AT1G03860	AT1G03860.1	839228	PHB2	prohibitin 2	572.183	660.549	576.71	556.896	638.269	621.752		604.393	0.00600017	0.168378	0.0356351	0.971573	0.999953
375	FLA9	AT1G03870	AT1G03870.1	839384	FLA9	fasciclin-like arabinogalactan-protein 9 (Fla9). Possibly involved in embryogenesis and seed development.	1567.2	1446.97	809.206	1265.67	1613.95	998.154		1283.53	0.0202697	0.354611	0.0571604	0.954417	0.999953
378	ABCI18	AT1G03900	AT1G03900.1	839378	ABCI18	member of NAP family, an heterogeneous subfamily of the ATP-binding Cassette (ABC) superfamily of membrane transporters. The NAPs proteins are characterized by having only one nucleotide-binding folds (NBFs) domain.	1652.14	1999.33	1635.52	1973.49	2007.78	1969.7		1873	0.170796	0.162937	1.04823	0.294533	0.999953
379	ABCI19	AT1G03905	AT1G03905.1	839376	ABCI19	P-loop containing nucleoside triphosphate hydrolases superfamily protein	38.27	59.2934	19.123	63.0448	35.5174	18.7215		38.995	0.00920797	0.630061	0.0146144	0.98834	0.999953
380	CACTIN	AT1G03910	AT1G03910.2	839371		Encodes the Arabidopsis homolog of a conserved eukaryotic protein without known functional domains. The protein that localizes to nuclear speckles and colocalizes with known splicing proteins.	869.009	820.746	926.963	730.746	955.836	945.93		874.872	0.00844457	0.196418	0.0429929	0.965707	0.999953
381	F21M11.15	AT1G03920	AT1G03920.1	839369		Protein kinase family protein	4.66707	2.08047	0	4.77612	2.08926	0.985344		2.43304	0.211652	1.43445	0.147549	0.882699	0.999953
382	ADK1	AT1G03930	AT1G03930.1	839368	ADK1	Phosphorylates serine, threonine, and tyrosine	561.916	584.612	409.635	586.508	549.475	527.159		536.551	0.0959262	0.222471	0.431186	0.666333	0.999953
384	50728.SNORNA00002	AT1G03935	AT1G03935.1	3766655	gene_biotype snoRNA	snoRNA	13.0678	20.8047	30.1942	17.194	25.0711	36.4577		23.7983	0.299483	0.533943	0.560889	0.574873	0.999953
386	F21M11.13	AT1G03940	AT1G03940.1	839366		HXXXD-type acyl-transferase family protein	0	1.04024	0	5.73135	0	0.985344		1.29282	2.66122	2.4347	1.09304	0.274378	0.999953
388	VPS2.3	AT1G03950	AT1G03950.1	839362	VPS2.3	vacuolar protein sorting-associated protein 2.3	168.015	160.196	136.881	140.418	170.275	166.523		157.051	0.0360166	0.220786	0.163129	0.870417	0.999953
389	F21M11.11	AT1G03960	AT1G03960.1	839361		Calcium-binding EF hand family protein	125.078	113.386	160.029	91.7015	124.311	128.095		123.767	-0.212531	0.28227	-0.752934	0.451489	0.999953
390	GBF4	AT1G03970	AT1G03970.1	839356	GBF4	encodes a basic leucine zipper G-box binding factor that can bind to G-box motifs only as heterodimers with GBF2 or GBF3. A single amino acid change can confer G-box binding as homodimers.	916.613	1130.74	816.251	944.717	1139.69	970.564		986.429	0.0933358	0.2167	0.430714	0.666676	0.999953
395	F21M11.6	AT1G04000	AT1G04000.1	839339		hypothetical protein	117.61	102.983	74.4791	101.254	82.5257	98.5344		96.2311	-0.0640041	0.291794	-0.219347	0.82638	0.999953
21		AT1G04007	AT1G04007.1			Natural antisense transcript overlaps with AT1G01160	1.86683	1.04024	6.03885	1.91045	4.17852	4.92672		3.32693	0.297864	1.10733	0.268992	0.787936	0.999953
396	PSAT1	AT1G04010	AT1G04010.1	839335	PSAT1	phospholipid sterol acyl transferase 1	164.281	111.305	105.68	119.403	154.605	106.417		126.949	-0.00533597	0.313879	-0.0170001	0.986437	0.999953
23		AT1G04013	AT1G04013.1			Natural antisense transcript overlaps with AT1G01170	0	0	2.01295	2.86567	0	2.95603		1.30578	1.54457	2.29138	0.674078	0.500262	0.999953
397	BARD1	AT1G04020	AT1G04020.1	839329	BARD1	Encodes a protein containing two tandem BRCA1 C-Terminal (BRCT) domains, which function in phosphorylation-dependent protein-protein interactions. Loss of function mutations cause defects in meristem organization due to failure to repress WUS. BARD1 binds to WUS promoter and over expression of BARD reduces the extent of WUS expression.	5.60049	1.04024	2.01295	0.955224	0	0		1.60148	-3.02621	1.87175	-1.61678	0.105926	0.999953
398	F21M11.3	AT1G04030	AT1G04030.1	839326		eisosome protein	51.3378	39.5289	39.2525	28.6567	49.0976	41.3845		41.543	-0.131833	0.368117	-0.358128	0.720247	0.999953
399	F21M11.2	AT1G04040	AT1G04040.1	839325		HAD superfamily, subfamily IIIB acid phosphatase	320.161	211.168	114.738	308.537	209.971	72.9155		206.248	-0.127675	0.608182	-0.209928	0.833724	0.999953
94		AT1G04043	AT1G04043.1			Natural antisense transcript overlaps with AT1G01720	1.86683	0	0	0	1.04463	0		0.485243	-0.818755	3.71857	-0.22018	0.825731	0.999953
96		AT1G04047	AT1G04047.1			Natural antisense transcript overlaps with AT1G01725	5.60049	19.7645	6.03885	2.86567	8.35703	16.7509		9.89623	-0.163147	0.908496	-0.17958	0.857482	0.999953
401	SUVR1	AT1G04050	AT1G04050.1	839320	SUVR1	Encodes SUVR1, one of the four closely related Arabidopsis SUVR proteins that belong to the SU(VAR)3-9 subgroup of SET-domain proteins. Proteins containing the evolutionarily conserved SET domain are involved in regulation of eukaryotic gene expression and chromatin structure through their histone lysine methyltransferase (HMTase) activity. SUVR1, SUVR2 and SUVR4 proteins contain a novel domain a…	35.4698	30.1668	15.0971	20.0597	44.9191	23.6483		28.2268	0.129898	0.546763	0.237577	0.812209	0.999953
100		AT1G04053	AT1G04053.1			Natural antisense transcript overlaps with AT1G01750	5.60049	3.12071	10.0647	3.8209	11.4909	23.6483		9.62434	1.05021	0.890697	1.17909	0.238362	0.999953
102		AT1G04057	AT1G04057.1			Natural antisense transcript overlaps with AT1G01760	0	0	0	0	0	1.97069		0.328448	1.84926	4.03883	0.457871	0.647045	0.999953
111		AT1G04067	AT1G04067.1			Natural antisense transcript overlaps with AT1G01840	1.86683	1.04024	8.0518	0	1.04463	1.97069		2.32903	-1.86809	1.56193	-1.19602	0.231689	0.999953
402	TOM22-I	AT1G04070	AT1G04070.1	839317	TOM22-I	Subunit of the TOM complex, a translocase in the outer mitochondrial membrane that selectively allows proteins with a mitochondrial targeting sequence to enter the mitochondrion.	45.7373	86.3395	49.3173	83.1045	38.6513	69.9594		62.1849	0.0832	0.454455	0.183077	0.854738	0.999953
119		AT1G04077	AT1G04077.1			Natural antisense transcript overlaps with AT1G01900	3.73366	4.16094	3.01942	0	1.04463	0.985344		2.15733	-2.44769	1.44614	-1.69257	0.0905373	0.999953
403	PRP39	AT1G04080	AT1G04080.3	839314	PRP39	Encodes a U1 small nuclear ribonucleoprotein (snRNP) factor involved in alternative splicing.	1580.27	1972.29	1483.54	1829.25	1843.77	1597.24		1717.73	0.0656551	0.199218	0.329565	0.741729	0.999953
404	F20D22.17	AT1G04090	AT1G04090.1	839298		vacuolar sorting-associated protein (DUF946)	0	3.12071	0	4.77612	3.13389	1.97069		2.1669	1.69393	1.63144	1.0383	0.299129	0.999953
405	IAA10	AT1G04100	AT1G04100.1	839290	IAA10	Auxin induced gene, IAA10 (IAA10).	19.6017	64.4946	51.3302	39.1642	39.6959	45.3258		43.2687	-0.121713	0.506978	-0.240076	0.810271	0.999953
172		AT1G04103	AT1G04103.1		locus_tag AT1G04103	Natural antisense transcript overlaps with AT1G02310	0	0	0	5.73135	1.04463	0		1.12933	3.63201	3.0382	1.19545	0.231912	0.999953
178		AT1G04107	AT1G04107.1		locus_tag AT1G04107	novel transcribed region	46.6707	75.9372	87.5633	75.4627	54.3207	64.0474		67.3337	-0.113628	0.361988	-0.313899	0.753598	0.999953
407	SDD1	AT1G04110	AT1G04110.1	839287	SDD1	Initially identified as a mutation affecting stomatal development and distribution. Encodes a protein similar to serine proteases.	0	1.04024	0	1.91045	3.13389	0		1.0141	2.23773	2.39281	0.935186	0.349692	0.999953
408	ABCC5	AT1G04120	AT1G04120.1	839277	ABCC5	encodes a high-affinity inositol hexakisphosphate transporter that plays a role in guard cell signaling and phytate storage. It is a member of MRP subfamily / ABC transporter subfamily C.	1225.57	1298.21	1283.26	1384.12	1101.04	1229.71		1253.65	-0.035103	0.167314	-0.209803	0.833821	0.999953
189		AT1G04123	AT1G04123.1		locus_tag AT1G04123	Natural antisense transcript overlaps with AT1G02430	3.73366	11.4426	10.0647	12.4179	8.35703	13.7948		9.96846	0.465258	0.670636	0.693756	0.487835	0.999953
410	TPR2	AT1G04130	AT1G04130.1	839276	TPR2	Encodes one of the 36 carboxylate clamp (CC)-tetratricopeptide repeat (TPR) proteins (Prasad 2010, Pubmed ID: 20856808). Interacts with Hsp90/Hsp70 as co-chaperone.	167.081	238.214	191.23	160.478	264.291	153.714		195.835	-0.0446004	0.329712	-0.135271	0.892398	0.999953
213		AT1G04133	AT1G04133.1		locus_tag AT1G04133	None	76.54	63.4544	107.693	42.0299	104.463	201.996		99.3626	0.492318	0.592977	0.830248	0.406399	0.999953
411	F20D22.9	AT1G04140	AT1G04140.2	839272		Transducin family protein / WD-40 repeat family protein	3953.95	4298.25	4140.64	3893.49	4241.2	4521.74		4174.88	0.0303802	0.142129	0.213752	0.830741	0.999953
413	XIB	AT1G04160	AT1G04160.1	839246	XIB	Encodes a member of the type XI myosin protein family involved in root hair elongation.	54.1381	61.3739	16.1036	72.597	30.2943	21.6776		42.6974	-0.0781957	0.68707	-0.11381	0.909388	0.999953
275		AT1G04163	AT1G04163.1		locus_tag AT1G04163	Natural antisense transcript overlaps with AT1G03100	6.5339	12.4828	10.0647	9.55224	14.6248	50.2526		17.2518	1.35953	0.788541	1.72411	0.0846877	0.999953
414	EIF2 GAMMA	AT1G04170	AT1G04170.1	839238	EIF2 GAMMA	protein synthesis initiation factor eIF2 gamma The mRNA is cell-to-cell mobile.	1025.82	1093.29	1126.25	988.657	1136.56	1051.36		1070.32	-0.0309688	0.148574	-0.20844	0.834885	0.999953
286		AT1G04173	AT1G04173.1		locus_tag AT1G04173	None	0.933415	0	0	0	0	0.985344		0.319793	0.00291792	4.08047	0.000715093	0.999429	0.999953
415	YUC9	AT1G04180	AT1G04180.1	837024	YUC9	YUCCA 9	18.6683	36.4082	10.0647	45.8508	27.1604	19.7069		26.3099	0.513013	0.628051	0.816833	0.414024	0.999953
316		AT1G04183	AT1G04183.1		locus_tag AT1G04183	Natural antisense transcript overlaps with AT1G03410	0	6.24141	6.03885	1.91045	3.13389	2.95603		3.3801	-0.611281	1.28319	-0.476375	0.633807	0.999953
326		AT1G04187	AT1G04187.1		locus_tag AT1G04187	None	10.2676	14.5633	8.0518	32.4776	14.6248	27.5896		17.9291	1.18966	0.555911	2.14001	0.0323537	0.999953
416	TPR3	AT1G04190	AT1G04190.1	839442	TPR3	Encodes one of the 36 carboxylate clamp (CC)-tetratricopeptide repeat (TPR) proteins (Prasad 2010, Pubmed ID: 20856808) with potential to interact with Hsp90/Hsp70 as co-chaperones.	244.555	231.972	358.305	176.716	241.309	198.054		241.819	-0.438838	0.287506	-1.52636	0.12692	0.999953
327		AT1G04193	AT1G04193.1		locus_tag AT1G04193	None	5.60049	8.32188	24.1554	3.8209	4.17852	22.6629		11.4567	-0.309804	0.985035	-0.314511	0.753133	0.999953
330		AT1G04197	AT1G04197.1		locus_tag AT1G04197	None	21.4685	15.6035	24.1554	14.3284	14.6248	6.89741		16.1797	-0.774918	0.532167	-1.45615	0.14535	0.999953
417	F20D22.3	AT1G04200	AT1G04200.1	839439		dyggve-melchior-clausen syndrome protein	272.557	769.774	191.23	780.418	546.341	213.82		462.357	0.32088	0.661767	0.484884	0.627759	0.999953
418	F20D22.2	AT1G04210	AT1G04210.1	839441		Encodes a putative Raf-related kinase.	1584.94	2392.54	1298.35	2087.16	2006.73	1405.1		1795.81	0.0598338	0.329594	0.181538	0.855945	0.999953
360		AT1G04213	AT1G04213.1		locus_tag AT1G04213	None	1.86683	0	0	0	0	0		0.311138	-1.77833	4.04485	-0.439652	0.660189	0.999953
383		AT1G04217	AT1G04217.1		locus_tag AT1G04217	None	44.8039	27.0461	70.4532	54.4478	58.4992	50.2526		50.9171	0.196615	0.433518	0.453535	0.650164	0.999953
419	KCS2	AT1G04220	AT1G04220.1	839578	KCS2	Encodes KCS2, a member of the 3-ketoacyl-CoA synthase family involved in the biosynthesis of VLCFA (very long chain fatty acids).	103.609	80.0981	158.017	50.6269	138.936	120.212		108.583	-0.142663	0.488335	-0.292141	0.770179	0.999953
385		AT1G04223	AT1G04223.1		locus_tag AT1G04223	None	62.5388	42.6497	34.2201	42.9851	50.1422	39.4138		45.3249	-0.0767539	0.372818	-0.205875	0.836889	0.999953
387		AT1G04227	AT1G04227.1		locus_tag AT1G04227	None	8.40073	21.8449	16.1036	7.64179	12.5356	9.85344		12.73	-0.623904	0.612361	-1.01885	0.308275	0.999953
421		AT1G04230	AT1G04230.1	839575		rRNA-processing EFG1-like protein (DUF2361)	214.685	275.662	168.081	275.105	285.184	188.201		234.486	0.185123	0.312797	0.59183	0.553964	0.999953
400		AT1G04237	AT1G04237.1		locus_tag AT1G04237	Natural antisense transcript overlaps with AT1G04040	0	2.08047	1.00647	0	0	0		0.514491	-2.48622	3.58306	-0.693881	0.487757	0.999953
422	SHY2	AT1G04240	AT1G04240.1	839570	SHY2	SHY2/IAA3 regulates multiple auxin responses in roots. It is induced rapidly by IAA, and has been shown to be phosphorylated by oat phytochrome A in vitro.	812.071	1115.13	452.914	1246.57	1195.06	511.394		888.856	0.311188	0.485507	0.640954	0.521553	0.999953
420		AT1G04247	AT1G04247.1		locus_tag AT1G04247	Natural antisense transcript overlaps with AT1G04220	1.86683	2.08047	3.01942	2.86567	7.31241	0		2.85747	0.540345	1.3583	0.39781	0.690771	0.999953
424	AXR3	AT1G04250	AT1G04250.1	839568	AXR3	Transcription regulator acting as repressor of auxin-inducible gene expression. Auxin-inducible AUX/IAA gene. Short-lived nuclear protein with four conserved domains. Domain III has homology to beta alpha alpha dimerization and DNA binding domains. Involved in auxin signaling and is a positive modulator of natural leaf senescence. Auxin induces the degradation of the protein in a dosage-dependent…	140.946	62.4141	50.3237	74.5075	107.597	53.2086		81.4994	-0.110858	0.521312	-0.212652	0.831598	0.999953
425	MPI7	AT1G04260	AT1G04260.1	839565	MPI7	Encodes protein that interacts with CaMV movement protein. Colocalizes in the cytoplasm with the movement protein. Has similarity to mammalian proteins (such as the rat PRA1) which have been described as rab acceptors.	177.349	231.972	200.288	193.911	152.516	183.274		189.885	-0.201066	0.231331	-0.869168	0.384755	0.999953
453	U5.6	AT1G04263	AT1G04263.1		gene_biotype snRNA	U5	11.201	2.08047	12.0777	5.73135	9.40166	4.92672		7.56981	-0.347557	0.847194	-0.410245	0.681626	0.999953
426	RPS15	AT1G04270	AT1G04270.1	839564	RPS15	Encodes cytosolic ribosomal protein S15.	1797.76	1637.33	1764.35	1821.61	1787.36	1697.75		1751.03	0.0293697	0.131725	0.222963	0.823564	0.999953
456		AT1G04273	AT1G04273.1		locus_tag AT1G04273	None	0	2.08047	0	0.955224	3.13389	3.94138		1.68516	1.98079	1.79239	1.10511	0.26911	0.999953
457		AT1G04277	AT1G04277.1		locus_tag AT1G04277	None	6.5339	9.36212	1.00647	7.64179	1.04463	4.92672		5.08594	-0.303651	1.11472	-0.2724	0.785314	0.999953
427	F19P19.28	AT1G04280	AT1G04280.1	839555		P-loop containing nucleoside triphosphate hydrolases superfamily protein	428.437	432.738	484.114	416.478	437.7	472.965		445.405	-0.0195423	0.165843	-0.117837	0.906197	0.999953
428	F19P19.27	AT1G04290	AT1G04290.1	839552		Thioesterase superfamily protein	126.011	119.627	111.719	108.896	132.668	131.051		121.662	0.0590114	0.222907	0.264735	0.791214	0.999953
429		AT1G04295	AT1G04295.1	5007661	gene_biotype lncRNA	Natural antisense transcript overlaps with AT1G04290	16.8015	5.20118	26.1683	8.59702	8.35703	37.4431		17.0947	0.174738	0.878815	0.198833	0.842393	0.999953
509		AT1G04297	AT1G04297.1		locus_tag AT1G04297	Natural antisense transcript overlaps with AT1G04900	0	0	3.01942	0	0	0		0.503237	-2.45837	3.99352	-0.615588	0.538166	0.999953
430	F19P19.26	AT1G04300	AT1G04300.3	839551		Encodes MUSE13, a TRAF domain protein. Regulates the turnover of nucleotide-binding domain and leucine-rich repeat-containing (NLR) immune receptors SNC1 and RPS2. Loss of both MUSE13 and MUSE14 leads to enhanced pathogen resistance, NLR accumulation, and autoimmunity.In addition, MUSE13/14 physically interact with ATG6 and appear to regulate ATG6 ubiquitination and thus formation of autophagosom…	3779.4	3678.27	4144.66	3282.15	4053.16	4909.97		3974.6	0.0777937	0.223034	0.348797	0.727241	0.999953
431	ERS2	AT1G04310	AT1G04310.1	839549	ERS2	encodes an ethylene receptor related to bacterial two-component histidine kinases.	135.345	109.225	179.152	98.3881	222.506	270.97		169.264	0.481664	0.452167	1.06523	0.286771	0.999953
530		AT1G04317	AT1G04317.1		locus_tag AT1G04317	novel transcribed region	0	0	0	0	0	1.97069		0.328448	1.84926	4.03883	0.457871	0.647045	0.999953
433	F19P19.24	AT1G04330	AT1G04330.1	839548		A proline/serine rich protein of unknown function. It interacts with defense related MAP kinase MPK6 and others. May be involved in signaling during defense or stress response.	2.80024	2.08047	1.00647	1.91045	4.17852	1.97069		2.32447	0.43819	1.1722	0.373819	0.708539	0.999953
434	F19P19.23	AT1G04340	AT1G04340.1	839547		HR-like lesion-inducing protein-like protein	149.346	175.8	168.081	159.522	123.266	155.684		155.283	-0.167994	0.227113	-0.739691	0.459488	0.999953
435	F19P19.22	AT1G04350	AT1G04350.1	839542		encodes a protein whose sequence is similar to 2-oxoglutarate-dependent dioxygenase	745.798	662.63	931.995	677.254	662.295	866.118		757.682	-0.0855275	0.240349	-0.355848	0.721955	0.999953
565		AT1G04357	AT1G04357.1		locus_tag AT1G04357	None	0.933415	0	6.03885	3.8209	1.04463	2.95603		2.46564	0.172851	1.50358	0.11496	0.908477	0.999953
436	ARABIDOPSIS TOXICOS EN LEVADURA 1	AT1G04360	AT1G04360.1	839540		RING/U-box superfamily protein	33.6029	43.6899	81.5244	50.6269	68.9455	91.637		61.6711	0.412176	0.468591	0.879608	0.379072	0.999953
566		AT1G04363	AT1G04363.1		locus_tag AT1G04363	None	10.2676	19.7645	19.123	12.4179	7.31241	16.7509		14.2727	-0.422214	0.585119	-0.721586	0.470549	0.999953
438	F19P19.18	AT1G04380	AT1G04380.1	839535		encodes a protein similar to a 2-oxoglutarate-dependent dioxygenase	0.933415	3.12071	0	1.91045	0	0		0.994095	-1.06144	2.4923	-0.42589	0.670188	0.999953
440	F19P19.16	AT1G04390	AT1G04390.1	839530		BTB/POZ domain-containing protein	274.424	283.984	335.156	267.463	323.835	373.445		309.718	0.110535	0.22981	0.480985	0.630527	0.999953
608		AT1G04397	AT1G04397.1		locus_tag AT1G04397	None	0	0	0	1.91045	1.04463	0		0.492513	2.43331	3.61046	0.673961	0.500336	0.999953
441	CRY2	AT1G04400	AT1G04400.2	839529	CRY2	Blue light receptor mediating blue-light regulated cotyledon expansion and flowering time. Positive regulator of the flowering-time gene CONSTANS. This gene possesses a light-induced CNT2 N-terminal homodimerisation domain.Involved in blue-light induced stomatal opening. Involved in triggering chromatin decondensation. An 80-residue motif (NC80) is sufficient to confer CRY2's physiological functi…	3445.23	2945.95	3612.24	3327.05	3004.35	4084.25		3403.18	0.0582608	0.209833	0.277653	0.781279	0.999953
442	c-NAD-MDH1	AT1G04410	AT1G04410.1	839527	c-NAD-MDH1	predicted to encode a cytosolic malate dehydrogenase.	4827.62	4672.74	5249.77	5051.23	4677.85	5269.62		4958.14	0.0241348	0.14133	0.170769	0.864405	0.999953
630		AT1G04413	AT1G04413.1		locus_tag AT1G04413	Natural antisense transcript overlaps with AT1G05720	8.40073	0	0	0	0	4.92672		2.22124	-0.773338	3.04187	-0.254231	0.799317	0.999953
443	F19P19.12	AT1G04420	AT1G04420.1	839524		NAD(P)-linked oxidoreductase superfamily protein	433.104	411.933	376.421	421.254	426.209	406.947		412.645	0.0380677	0.158991	0.239433	0.81077	0.999953
444		AT1G04425	AT1G04425.1	6240819	gene_biotype ncRNA	other_RNA	0	0	1.00647	0	0	2.95603		0.660418	1.4723	3.51065	0.419381	0.674938	0.999953
446	F19P19.11	AT1G04430	AT1G04430.1	839522		S-adenosyl-L-methionine-dependent methyltransferases superfamily protein	2067.51	3366.2	1156.44	3559.17	2734.84	1292.77		2362.82	0.203208	0.525669	0.38657	0.699075	0.999953
649		AT1G04433	AT1G04433.1		locus_tag AT1G04433	Natural antisense transcript overlaps with AT1G05835	7.46732	13.5231	10.0647	8.59702	1.04463	15.7655		9.41038	-0.282243	0.905721	-0.311623	0.755327	0.999953
447	CKL13	AT1G04440	AT1G04440.1	839520	CKL13	Member of CKL gene family (CKL-C group).	1718.42	2825.28	1735.16	2705.19	2543.67	2052.47		2263.37	0.217753	0.294951	0.738267	0.460352	0.999953
448		AT1G04445	AT1G04445.1	28716121		C2H2-like zinc finger protein	4.66707	5.20118	1.00647	11.4627	11.4909	4.92672		6.45918	1.35602	0.873154	1.55302	0.120419	0.999953
718		AT1G04453	AT1G04453.1		locus_tag AT1G04453	None	0.933415	3.12071	0	0	5.22315	4.92672		2.36733	1.32926	1.76232	0.754271	0.450687	0.999953
724		AT1G04463	AT1G04463.1		locus_tag AT1G04463	Natural antisense transcript overlaps with AT1G06450	39.2034	9.36212	30.1942	7.64179	17.7587	20.6922		20.8087	-0.778134	0.698907	-1.11336	0.265555	0.999953
726		AT1G04467	AT1G04467.1		locus_tag AT1G04467	Natural antisense transcript overlaps with AT1G06460	10.2676	8.32188	0	3.8209	13.5802	20.6922		9.44713	1.03119	1.15846	0.890139	0.373391	0.999953
732		AT1G04473	AT1G04473.1		locus_tag AT1G04473	Natural antisense transcript overlaps with AT1G06500	0	0	0	0	1.04463	0.985344		0.338329	1.88632	4.03251	0.467779	0.639943	0.999953
734		AT1G04477	AT1G04477.1		locus_tag AT1G04477	Natural antisense transcript overlaps with AT1G06515	0	4.16094	0	0	0	3.94138		1.35039	-0.0700788	3.19139	-0.0219587	0.982481	0.999953
454	F19P19.5	AT1G04480	AT1G04480.1	839511		Ribosomal protein L14p/L23e family protein	492.843	610.618	474.05	656.239	458.592	483.804		529.358	0.0197062	0.248514	0.079296	0.936797	0.999953
741		AT1G04483	AT1G04483.1		locus_tag AT1G04483	Natural antisense transcript overlaps with AT1G06560	21.4685	9.36212	26.1683	8.59702	14.6248	39.4138		19.9391	0.134355	0.741376	0.181224	0.856192	0.999953
458	F19P19.4	AT1G04490	AT1G04490.1	839509		hypothetical protein (DUF3527)	24.2688	44.7301	0	59.2239	25.0711	7.88275		26.8628	0.418848	1.28494	0.325967	0.744449	0.999953
459	F19P19.3	AT1G04500	AT1G04500.1	839510		CCT motif family protein	3.73366	8.32188	12.0777	13.3731	3.13389	2.95603		7.26605	-0.299095	0.932352	-0.320796	0.748365	0.999953
765		AT1G04503	AT1G04503.1		locus_tag AT1G04503	Natural antisense transcript overlaps with AT1G06760	0	0	1.00647	0	0	1.97069		0.496194	0.887829	3.71217	0.239167	0.810976	0.999953
769		AT1G04507	AT1G04507.1		locus_tag AT1G04507	Natural antisense transcript overlaps with AT1G06790	3.73366	0	2.01295	0	0	0		0.957768	-3.39302	3.00326	-1.12978	0.258569	0.999953
460	MAC3A	AT1G04510	AT1G04510.1	839503	MAC3A	Encodes MAC3A, a U-box proteins with homology to the yeast and human E3 ubiquitin ligase Prp19. Associated with the MOS4-Associated Complex (MAC). Involved in plant innate immunity. Regulator of flowering time.	656.191	790.579	692.454	659.105	645.581	634.562		679.745	-0.141222	0.16143	-0.874815	0.381674	0.999953
771		AT1G04513	AT1G04513.1		locus_tag AT1G04513	Natural antisense transcript overlaps with AT1G06800	5.60049	5.20118	4.0259	4.77612	3.13389	0.985344		3.95382	-0.735036	0.954395	-0.770159	0.441206	0.999953
461	PDLP2	AT1G04520	AT1G04520.1	839502	PDLP2	Encodes a plasmodesmal protein that may be involved in the intercellular movement of molecules through the plasmodesmata.	12.1344	1.04024	4.0259	2.86567	3.13389	1.97069		4.19513	-1.12211	1.13755	-0.986428	0.323923	0.999953
462	TPR4	AT1G04530	AT1G04530.1	839500	TPR4	Encodes one of the 36 carboxylate clamp (CC)-tetratricopeptide repeat (TPR) proteins (Prasad 2010, Pubmed ID: 20856808) with potential to interact with Hsp90/Hsp70 as co-chaperones.	410.703	508.675	507.263	501.493	418.896	438.478		464.251	-0.0694838	0.197615	-0.351613	0.725129	0.999953
800		AT1G04537	AT1G04537.1		locus_tag AT1G04537	Natural antisense transcript overlaps with AT1G07020	0	1.04024	1.00647	0	1.04463	0		0.515223	-0.925224	2.7972	-0.330768	0.74082	0.999953
801		AT1G04543	AT1G04543.1		locus_tag AT1G04543	novel transcribed region	1.86683	0	5.03237	2.86567	2.08926	3.94138		2.63259	0.365891	1.30516	0.280341	0.779216	0.999953
464	IAA12	AT1G04550	AT1G04550.2	839495	IAA12	IAA12/BDL plays a role in auxin-mediated processes of apical-basal patterning in the embryo. bdl mutants lack a primary root meristem	250.155	174.76	257.657	214.925	192.212	222.688		218.733	-0.116451	0.250254	-0.465331	0.641695	0.999953
465		AT1G04555	AT1G04555.1	5007662		transmembrane protein	63.4722	67.6153	57.369	60.1791	69.9902	73.9008		65.4211	0.114366	0.267105	0.428168	0.668529	0.999953
817		AT1G04563	AT1G04563.1		locus_tag AT1G04563	None	0	1.04024	3.01942	0	0	0		0.67661	-2.88406	3.35572	-0.859448	0.390093	0.999953
467	T1G11.18	AT1G04570	AT1G04570.1	839486		Similar to plastid solute transporters.	47.6042	38.4887	15.0971	23.8806	21.9372	21.6776		28.1142	-0.585721	0.531229	-1.10258	0.270211	0.999953
469	AO4	AT1G04580	AT1G04580.1	839488	AO4	Encodes aldehyde oxidase AAO4 preferentially expressed in developing seeds.	10.2676	11.4426	36.2331	11.4627	9.40166	42.3698		20.1962	0.127932	0.838876	0.152504	0.878789	0.999953
860		AT1G04583	AT1G04583.1		locus_tag AT1G04583	Natural antisense transcript overlaps with AT1G07473	0	4.16094	5.03237	9.55224	4.17852	4.92672		4.6418	1.03832	1.11972	0.927296	0.353773	0.999953
470	T1G11.16	AT1G04590	AT1G04590.2	839484		PPR containing-like protein	184.816	123.788	117.758	125.134	139.98	175.391		144.478	0.0456895	0.306861	0.148893	0.881638	0.999953
471	XIA	AT1G04600	AT1G04600.1	839480	XIA	member of Myosin-like proteins	4.66707	1.04024	2.01295	8.59702	6.26778	1.97069		4.09262	1.10997	1.06891	1.03841	0.299078	0.999953
883		AT1G04607	AT1G04607.1		locus_tag AT1G04607	None	1.86683	0	0	0.955224	0	1.97069		0.79879	0.627357	2.55513	0.245528	0.806048	0.999953
472	YUC3	AT1G04610	AT1G04610.1	839474	YUC3	Encodes a member of the YUC family that is expressed in the root apex and is ethylene inducible in the root.	1.86683	0	3.01942	4.77612	0	0		1.6104	-0.0270908	2.33154	-0.0116193	0.990729	0.999953
885		AT1G04613	AT1G04613.1		locus_tag AT1G04613	novel transcribed region	1.86683	2.08047	3.01942	0.955224	3.13389	3.94138		2.49954	0.201524	1.14196	0.176472	0.859923	0.999953
473	HCAR	AT1G04620	AT1G04620.1	839472	HCAR	Encodes a 7-hydroxymethyl chlorophyll a reductase, an enzyme of the chlorophyll cycle that converts 7-hydroxymethyl chlorophyll a to chlorophyll a.	920.347	731.285	983.326	684.896	916.14	937.062		862.176	-0.0542999	0.239308	-0.226904	0.820499	0.999953
475	MEE4	AT1G04630	AT1G04630.1	839465	MEE4	GRIM-19 protein	172.682	183.081	197.269	223.522	208.926	198.054		197.256	0.189792	0.188509	1.0068	0.314029	0.999953
476	EMB1687	AT1G04635	AT1G04635.1	839460	EMB1687	ribonuclease P family protein / Rpp14 family protein	13.0678	19.7645	12.0777	12.4179	15.6694	15.7655		14.7938	-0.0323872	0.501906	-0.0645284	0.948549	0.999953
477	LIP2	AT1G04640	AT1G04640.1	839462	LIP2	Lipoyltransferase, located in mitochondria but not found in chloroplasts	140.946	116.506	111.719	144.239	116.998	105.432		122.64	-0.0101742	0.256944	-0.0395969	0.968414	0.999953
954		AT1G04643	AT1G04643.1		locus_tag AT1G04643	Natural antisense transcript overlaps with AT1G08120	3.73366	0	14.0906	0.955224	1.04463	11.8241		5.27471	-0.365745	1.60234	-0.228256	0.819447	0.999953
978		AT1G04647	AT1G04647.1		locus_tag AT1G04647	Natural antisense transcript overlaps with AT1G08315	13.0678	7.28165	0	3.8209	5.22315	1.97069		5.22736	-0.892261	1.27317	-0.700818	0.483417	0.999953
479	T1G11.9	AT1G04650	AT1G04650.1	839457		FLIP is a member of a conserved gene family with wide distribution across taxa. In Arabidopsis, it forms a complex with FIGL1 regulates meiotic crossover formation via RAD51 and DMC1.	7.46732	18.7242	17.1101	8.59702	8.35703	16.7509		12.8344	-0.355071	0.642628	-0.55253	0.580585	0.999953
1047		AT1G04677	AT1G04677.1		locus_tag AT1G04677	None	0	0	0	0	0	1.97069		0.328448	1.84926	4.03883	0.457871	0.647045	0.999953
483	T1G11.7	AT1G04680	AT1G04680.1	839452		Pectin lyase-like superfamily protein	646.856	484.75	327.104	473.791	556.787	305.457		465.791	-0.127104	0.37722	-0.336951	0.736154	0.999953
484	KAB1	AT1G04690	AT1G04690.1	839450	KAB1	potassium channel beta subunit 1	886.744	975.741	1077.93	1167.28	943.3	1145.96		1032.83	0.147619	0.189479	0.77908	0.435933	0.999953
485	T1G11.5	AT1G04700	AT1G04700.1	839437		PB1 domain-containing protein tyrosine kinase	16.8015	15.6035	16.1036	17.194	19.848	14.7802		16.7218	0.0928019	0.449949	0.20625	0.836596	0.999953
1133		AT1G04707	AT1G04707.1		locus_tag AT1G04707	Natural antisense transcript overlaps with AT1G09610	7.46732	2.08047	6.03885	3.8209	1.04463	6.89741		4.55826	-0.406173	1.01833	-0.398863	0.689994	0.999953
486	PKT4	AT1G04710	AT1G04710.1	839434	PKT4	EC2.3.1.16 thiolase. Its transcript levels change after inducing MUTE expression in a mute background.	103.609	99.8626	84.5439	85.015	83.5703	65.0327		86.9389	-0.30264	0.262885	-1.15123	0.249639	0.999953
1140		AT1G04713	AT1G04713.1		locus_tag AT1G04713	None	0	4.16094	0	0	1.04463	0		0.867595	-1.9544	3.35732	-0.582131	0.560479	0.999953
488	CTF18	AT1G04730	AT1G04730.1	839431	CTF18	Necessary for sister chromatid cohesion. Acts in synergy with ETG1.	7.46732	7.28165	5.03237	9.55224	12.5356	8.8681		8.45621	0.64191	0.631214	1.01695	0.30918	0.999953
1170		AT1G04743	AT1G04743.1		locus_tag AT1G04743	Natural antisense transcript overlaps with AT1G09860	4.66707	1.04024	2.01295	0.955224	3.13389	17.7362		4.92426	1.4888	1.30699	1.1391	0.25466	0.999953
489	VAMP721	AT1G04750	AT1G04750.1	839419	VAMP721	Encodes vesicle-associated membrane protein 7B (VAMP7B, or VAMP721). Required for cell plate formation.VAMP721 interacts with KAT1 and KC1 K+ channels, affects channel gating and suppresses the K+ current within the physiological voltage range. Post-transcriptionally regulated by CRT1/2 under ER stress.	694.461	859.234	630.053	893.135	679.009	643.43		733.22	0.0211822	0.246123	0.0860637	0.931416	0.999953
491	VAMP726	AT1G04760	AT1G04760.1	839424	VAMP726	member of Synaptobrevin -like protein family	0.933415	6.24141	1.00647	0	0	0		1.36355	-3.89255	2.26644	-1.71747	0.085893	0.999953
1199		AT1G04763	AT1G04763.1		locus_tag AT1G04763	None	0.933415	1.04024	0	0	0	0		0.328942	-1.84742	4.0385	-0.457453	0.647346	0.999953
1201		AT1G04767	AT1G04767.1		locus_tag AT1G04767	Natural antisense transcript overlaps with AT1G10110	10.2676	19.7645	0	9.55224	7.31241	0.985344		7.98034	-0.749183	1.37779	-0.543755	0.58661	0.999953
492	F13M7.24	AT1G04770	AT1G04770.1	839418		SDI2 is a member of a small family of TPR proteins in Arabidopsis. Like SDI1 it is induced by low sulfer and appears to play a role in negative regulation of glucosinolate biosynthesis.	57.8717	42.6497	33.2137	46.806	77.3026	48.2819		51.0209	0.36221	0.398952	0.907905	0.363928	0.999953
493		AT1G04778	AT1G04778.1	5007663		hypothetical protein	0.933415	0	0	5.73135	0	0.985344		1.27502	2.66118	2.44098	1.09021	0.275621	0.999953
494		AT1G04780	AT1G04780.1	839414		Ankyrin repeat family protein	1335.72	1846.42	1118.19	1537.91	1812.43	1485.9		1522.76	0.169485	0.267074	0.6346	0.52569	0.999953
495	F13M7.22	AT1G04790	AT1G04790.1	839412		RING/U-box superfamily protein	378.033	320.392	347.234	299.94	345.772	376.401		344.629	-0.0335356	0.195234	-0.171771	0.863617	0.999953
1254		AT1G04797	AT1G04797.1		locus_tag AT1G04797	Natural antisense transcript overlaps with AT1G10522	0	0	0	0	0	2.95603		0.492672	2.43367	3.99533	0.60913	0.542438	0.999953
496	F13M7.21	AT1G04800	AT1G04800.1	839406		glycine-rich protein	4.66707	2.08047	0	0.955224	4.17852	0		1.98021	-0.412693	1.84423	-0.223776	0.822932	0.999953
1256		AT1G04803	AT1G04803.1		locus_tag AT1G04803	Natural antisense transcript overlaps with AT1G10530	0	1.04024	1.00647	0	0	0		0.341118	-1.89349	4.02609	-0.470304	0.638138	0.999953
497	F13M7.20	AT1G04810	AT1G04810.1	839409		26S proteasome regulatory complex, non-ATPase subcomplex, Rpn2/Psmd1 subunit	1111.7	1048.56	1036.67	891.224	986.13	1062.2		1022.75	-0.12127	0.155223	-0.781266	0.434646	0.999953
498	TUA4	AT1G04820	AT1G04820.1	839405	TUA4	Encodes an alpha tubulin isoform that is expressed in roots, leaves and flowers.	849.407	673.032	424.732	779.463	696.768	382.314		634.286	-0.0673377	0.40481	-0.166344	0.867886	0.999953
1303		AT1G04823	AT1G04823.1		locus_tag AT1G04823	Natural antisense transcript overlaps with AT1G10850	1.86683	2.08047	1.00647	0	2.08926	2.95603		1.66651	0.0181069	1.48973	0.0121545	0.990302	0.999953
499	F13M7.18	AT1G04830	AT1G04830.2	839404		Ypt/Rab-GAP domain of gyp1p superfamily protein	647.79	668.871	775.992	576	765.713	766.598		700.161	0.0106133	0.214792	0.0494119	0.960591	0.999953
1326		AT1G04833	AT1G04833.1		locus_tag AT1G04833	Natural antisense transcript overlaps with AT1G11050	0	1.04024	0	0	1.04463	0.985344		0.511701	0.920135	2.79849	0.328798	0.742309	0.999953
1331		AT1G04837	AT1G04837.1		locus_tag AT1G04837	Natural antisense transcript overlaps with AT1G11090	0	2.08047	0	0	0	0		0.346745	-1.91416	4.03264	-0.474665	0.635026	0.999953
500	F13M7.17	AT1G04840	AT1G04840.1	839402		Tetratricopeptide repeat (TPR)-like superfamily protein	19.6017	35.368	55.3561	27.7015	16.7141	42.3698		32.8519	-0.342771	0.574	-0.597161	0.5504	0.999953
501	F13M7.16	AT1G04850	AT1G04850.1	839399		ubiquitin-associated (UBA)/TS-N domain-containing protein	1279.71	1294.05	1251.05	1337.31	1315.19	1255.33		1288.77	0.0309947	0.123915	0.250128	0.802488	0.999953
502	UBP2	AT1G04860	AT1G04860.1	839397	UBP2	Encodes a ubiquitin-specific protease.	771.001	900.844	853.49	865.433	880.623	734.081		834.245	-0.0258991	0.175408	-0.14765	0.882619	0.999953
503	PRMT10	AT1G04870	AT1G04870.2	839393	PRMT10	Encodes a type I protein arginine methyltransferase based on the At1g04870.2 gene model. PRMT10 can catalyze the asymmetric dimethylation of arginine 3 on histone 4 and can also methylate myelin basic protein in vitro. Mutants lacking PRMT10 flower late due to defects in the autonomous pathway and they have elevated levels of FLC transcripts.	573.117	557.566	686.416	599.881	520.225	650.327		597.922	-0.0372832	0.19849	-0.187834	0.851007	0.999953
504	F13M7.13	AT1G04880	AT1G04880.1	839388		Encodes a ARID-HMG DNA-binding protein that functions in pollen tube growth through the regulation of gene expression by interacting with the transcription factors AGL66 and AGL104.	0	0	2.01295	2.86567	2.08926	0		1.16131	1.30676	2.35902	0.553941	0.579619	0.999953
1430		AT1G04887	AT1G04887.1		locus_tag AT1G04887	Natural antisense transcript overlaps with AT1G11770	0	0	0	0	1.04463	6.89741		1.32367	3.85844	2.97074	1.29881	0.194008	0.999953
1444	U4.6	AT1G04897	AT1G04897.1		gene_biotype snRNA	U4	14.0012	11.4426	16.1036	11.4627	15.6694	6.89741		12.5962	-0.292892	0.566629	-0.516902	0.605225	0.999953
508	F13M7.11	AT1G04900	AT1G04900.1	839386		NADH dehydrogenase ubiquinone complex I, assembly factor-like protein (DUF185)	46.6707	22.8852	58.3755	36.2985	25.0711	39.4138		38.1191	-0.344198	0.477218	-0.721259	0.47075	0.999953
1445		AT1G04903	AT1G04903.1		locus_tag AT1G04903	novel transcribed region	0.933415	0	0	1.91045	0	0		0.473977	0.849917	3.75002	0.226643	0.820701	0.999953
1446	U1.10	AT1G04907	AT1G04907.1		gene_biotype snRNA	U1	0.933415	1.04024	8.0518	0.955224	0	4.92672		2.65123	-0.761776	1.6382	-0.465007	0.641926	0.999953
510	F13M7.10	AT1G04910	AT1G04910.1	839373		O-fucosyltransferase family protein	361.232	321.433	349.247	362.985	298.764	371.475		344.189	0.00202524	0.19032	0.0106412	0.99151	0.999953
1451		AT1G04917	AT1G04917.1		locus_tag AT1G04917	Natural antisense transcript overlaps with AT1G11900	0	5.20118	1.00647	0	1.04463	6.89741		2.35828	0.366137	1.96213	0.186602	0.851973	0.999953
512	SPS3F	AT1G04920	AT1G04920.1	839382	SPS3F	Encodes a protein with putative sucrose-phosphate synthase activity.	28.0024	17.684	5.03237	20.0597	30.2943	22.6629		20.6226	0.520384	0.66405	0.783652	0.433244	0.999953
513	F13M7.8	AT1G04930	AT1G04930.2	839377		hydroxyproline-rich glycoprotein family protein	46.6707	70.736	93.6021	44.8955	35.5174	54.1939		57.6026	-0.645875	0.39695	-1.6271	0.103717	0.999953
1485		AT1G04933	AT1G04933.1		locus_tag AT1G04933	Natural antisense transcript overlaps with AT1G12150	5.60049	8.32188	5.03237	14.3284	7.31241	3.94138		7.42281	0.439639	0.780076	0.563584	0.573037	0.999953
515	Tic20-I	AT1G04940	AT1G04940.1	839374	Tic20-I	Tic20 is believed to function as a component of the protein-conducting channel at the inner envelope membrane. Genes AT1G04940 and AT1G04945 were switched for the TAIR7 genome release to give consistency with MIPs annotation. The Arabidopsis genome encodes four Tic20 homologous proteins, AT1G04940(Tic20-I), AT2G47840(Tic20-II), AT4G03320(Tic20-IV) and AT5G55710(Tic20-V).	0	3.12071	5.03237	0.955224	0	2.95603		2.01072	-1.04583	1.79709	-0.581956	0.560596	0.999953
514		AT1G04945	AT1G04945.3	5007664		HIT-type Zinc finger family protein	140.012	136.271	158.017	104.119	99.2398	131.051		128.118	-0.376577	0.238169	-1.58114	0.113847	0.999953
516	TAFII59	AT1G04950	AT1G04950.1	839370	TAFII59	Encodes one of two Arabidopsis proteins with significant similarity to the histone fold TBP-associated factor TAF6. Mutants are embryo lethal and transmission of the mutant allele through the male gametophyte is significantly reduced. This is due to reduced pollen tube growth of the mutant.	514.312	467.066	538.464	439.403	494.11	534.057		497.902	-0.0508039	0.178354	-0.284848	0.775761	0.999953
1527		AT1G04953	AT1G04953.1		locus_tag AT1G04953	Natural antisense transcript overlaps with AT1G12480	9.33415	1.04024	4.0259	0	5.22315	24.6336		7.37617	1.04605	1.47959	0.706989	0.479573	0.999953
517	F13M7.5	AT1G04960	AT1G04960.2	839346		golgin family A protein (DUF1664)	413.503	464.985	393.532	450.866	481.574	352.753		426.202	0.0148432	0.215879	0.0687573	0.945183	0.999953
518	F13M7.4	AT1G04970	AT1G04970.1	839357		Encodes one of the two LBP/BPI related proteins (AT1G04970/LBR-1, AT3G20270/LBR-2) that bind to LPS directly and regulate PR1 expression. Putative BPI/LBP family protein.	489.109	530.52	516.321	542.567	534.85	626.679		540.008	0.150182	0.16441	0.913461	0.361	0.999953
1574		AT1G04977	AT1G04977.1		locus_tag AT1G04977	Natural antisense transcript overlaps with AT1G12820	4.66707	2.08047	3.01942	0.955224	1.04463	9.85344		3.60338	0.275936	1.25469	0.219925	0.82593	0.999953
519	PDIL2-2	AT1G04980	AT1G04980.1	839355	PDIL2-2	Encodes a protein disulfide isomerase-like (PDIL) protein, a member of a multigene family within the thioredoxin (TRX) superfamily. Transcript levels for this gene are up-regulated in response to three different chemical inducers of ER stress (dithiothreitol, beta-mercaptoethanol, and tunicamycin). AtIRE1-2 does not appear to be required for this response, but the atbzip60 mutant has a diminished…	40.1368	40.5692	26.1683	69.7314	33.4281	43.3551		42.2315	0.456998	0.436881	1.04605	0.295539	0.999953
1583		AT1G04983	AT1G04983.1		locus_tag AT1G04983	None	0	0	0	0	4.17852	0		0.69642	2.92691	3.96989	0.737279	0.460953	0.999953
520	F13M7.2	AT1G04985	AT1G04985.1	839352		triacylglycerol lipase-like protein	513.378	616.86	579.729	521.552	572.457	598.104		567.013	-0.0148755	0.173526	-0.0857244	0.931685	0.999953
521	F13M7.1	AT1G04990	AT1G04990.2	839351		Zinc finger C-x8-C-x5-C-x3-H type family protein	127.878	100.903	86.5568	108.896	63.7224	86.7103		95.7776	-0.281509	0.331803	-0.848421	0.396203	0.999953
1627		AT1G04997	AT1G04997.1		locus_tag AT1G04997	None	0	0	1.00647	0	1.04463	0.985344		0.506075	0.920178	2.80527	0.328018	0.742898	0.999953
522	PFA-DSP1	AT1G05000	AT1G05000.2	839348	PFA-DSP1	Encodes an atypical dual-speci&#64257	21.4685	66.5751	22.1424	83.1045	43.8744	23.6483		43.4689	0.454074	0.681107	0.66667	0.504983	0.999953
523		AT1G05005	AT1G05005.1		locus_tag AT1G05005	PPR containing protein	0	0	0	0.955224	0	0.985344		0.323428	1.82993	4.04058	0.452889	0.650629	0.999953
525	EFE	AT1G05010	AT1G05010.1	839345	EFE	Encodes 1-aminocyclopropane-1-carboxylate oxidase	3359.36	4105.81	2274.63	6477.38	2881.09	2371.72		3578.33	0.268296	0.468453	0.572728	0.566829	0.999953
1685		AT1G05017	AT1G05017.1		locus_tag AT1G05017	Natural antisense transcript overlaps with AT1G13690	0	2.08047	0	1.91045	0	6.89741		1.81472	2.10765	2.27319	0.927178	0.353834	0.999953
526	T7A14.11	AT1G05020	AT1G05020.1	839343		ENTH/ANTH/VHS superfamily protein	42.0037	99.8626	2.01295	77.3732	49.0976	12.8095		47.1932	-0.046144	1.1017	-0.0418843	0.966591	0.999953
1687		AT1G05023	AT1G05023.1		locus_tag AT1G05023	Natural antisense transcript overlaps with AT1G13700	4.66707	1.04024	2.01295	0	3.13389	0		1.80902	-1.33418	1.80894	-0.737547	0.46079	0.999953
527	T7A14.10	AT1G05030	AT1G05030.1	839340		Major facilitator superfamily protein	197.884	213.248	186.198	189.134	186.989	246.336		203.298	0.0598414	0.224078	0.267056	0.789426	0.999953
532	T7A14.9	AT1G05040	AT1G05040.1	839338		UBA-like domain protein	0	0	0	0	0	2.95603		0.492672	2.43367	3.99533	0.60913	0.542438	0.999953
1725		AT1G05043	AT1G05043.1		locus_tag AT1G05043	Natural antisense transcript overlaps with AT1G14010	1.86683	4.16094	0	3.8209	3.13389	7.88275		3.47755	1.30928	1.20807	1.08378	0.278464	0.999953
1728		AT1G05047	AT1G05047.1		locus_tag AT1G05047	Natural antisense transcript overlaps with AT1G14030	5.60049	5.20118	3.01942	6.68657	5.22315	1.97069		4.61692	0.00514215	0.888025	0.00579055	0.99538	0.999953
533	GTF2H2	AT1G05055	AT1G05055.1	839332	GTF2H2	Member of transcription factor TFIIH complex. Involved in transcription and DNA repair and interacts with AtXPD.	109.21	81.1384	123.796	99.3433	109.686	90.6517		102.304	-0.0693972	0.277707	-0.249894	0.80267	0.999953
534	T7A14.7	AT1G05060	AT1G05060.1	839336		coiled-coil protein	287.492	292.306	333.143	249.314	246.533	356.695		294.247	-0.0984986	0.248106	-0.397003	0.691365	0.999953
535		AT1G05061	AT1G05061.1	7922422	gene_biotype transcribed_pseudo	Pseudogene of AT2G32630	24.2688	28.0864	17.1101	17.194	9.40166	16.7509		18.802	-0.675332	0.494622	-1.36535	0.172143	0.999953
536	CLE20	AT1G05065	AT1G05065.1	28716239	CLE20	Member of a large family of putative ligands homologous to the Clavata3 gene. Consists of a single exon.	9.33415	1.04024	9.05827	3.8209	2.08926	10.8388		6.03027	-0.217106	1.07326	-0.202286	0.839693	0.999953
537	T7A14.6	AT1G05070	AT1G05070.1	839330		transmembrane protein, putative (DUF1068)	258.556	150.834	256.651	202.508	207.881	197.069		212.25	-0.133683	0.294101	-0.454546	0.649436	0.999953
538	T7A14.5	AT1G05080	AT1G05080.1	839328		F-box/RNI-like/FBD-like domains-containing protein	0	1.04024	1.00647	0	0	0		0.341118	-1.89349	4.02609	-0.470304	0.638138	0.999953
542		AT1G05087	AT1G05087.1		locus_tag AT1G05087	dentin sialophosphoprotein	10.2676	34.3278	58.3755	35.3433	31.3389	48.2819		36.3225	0.161678	0.647544	0.249678	0.802836	0.999953
543	T7A14.3	AT1G05090	AT1G05090.1	839327		dentin sialophosphoprotein-like protein	12.1344	15.6035	31.2007	9.55224	5.22315	15.7655		14.9133	-0.943197	0.675308	-1.39669	0.162506	0.999953
544	MAPKKK18	AT1G05100	AT1G05100.1	839324	MAPKKK18	member of MEKK subfamily. Negatively regulated by RGLG1 and RGLG2	88.6744	150.834	102.66	131.821	130.579	206.922		135.248	0.45729	0.354653	1.2894	0.197259	0.999953
1801		AT1G05103	AT1G05103.1		locus_tag AT1G05103	None	2.80024	0	0	0	0	0		0.466707	-2.35971	3.99959	-0.589988	0.555198	0.999953
545		AT1G05120	AT1G05120.1	839319		Helicase protein with RING/U-box domain-containing protein	462.04	488.911	438.823	472.836	477.396	432.566		462.095	-0.00721792	0.157023	-0.0459674	0.963336	0.999953
546		AT1G05135	AT1G05135.1	3766660	gene_biotype transcribed_pseudo	Possibly not a pseudogene based on evidence for transcription (RNA-seq) and translation (Ribo-seq) described in PMID:27791167.	1.86683	5.20118	0	0	4.17852	4.92672		2.69554	0.36664	1.70309	0.215279	0.829549	0.999953
549	YUP8H12.25	AT1G05140	AT1G05140.1	839307		Peptidase M50 family protein	422.837	253.817	525.38	300.896	302.943	452.273		376.358	-0.186864	0.367172	-0.508928	0.610803	0.999953
1862		AT1G05143	AT1G05143.1		locus_tag AT1G05143	Natural antisense transcript overlaps with AT1G15030	0	1.04024	0	0	1.04463	0		0.347477	0.00291827	4.02298	0.000725399	0.999421	0.999953
1864		AT1G05147	AT1G05147.1		locus_tag AT1G05147	Natural antisense transcript overlaps with AT1G15040	5.60049	15.6035	3.01942	5.73135	14.6248	21.6776		11.0429	0.79952	0.858386	0.931422	0.351636	0.999953
550	YUP8H12.24	AT1G05150	AT1G05150.1	839312		Calcium-binding tetratricopeptide family protein	439.638	341.197	404.603	367.761	390.691	359.651		383.924	-0.0851294	0.19009	-0.447838	0.65427	0.999953
551	CYP88A3	AT1G05160	AT1G05160.1	839311	CYP88A3	Encodes an ent-kaurenoic acid hydroxylase, a member of the CYP88A cytochrome p450 family.	360.298	319.352	470.024	277.97	337.415	546.866		385.321	0.0156683	0.351309	0.0445997	0.964426	0.999953
552	YUP8H12.22	AT1G05170	AT1G05170.2	839292		Galactosyltransferase family protein	179.216	252.777	164.055	225.433	165.051	219.732		201.044	0.0351204	0.288327	0.121807	0.903052	0.999953
554	AXR1	AT1G05180	AT1G05180.1	839286	AXR1	Encodes a subunit of the RUB1 activating enzyme that regulates the protein degradation activity of Skp1-Cullin-Fbox complexes, primarily, but not exclusively, affecting auxin responses. Acts alongside AS1 to exclude BP expression from leaves. Promotes degradation of the cytokinin response repressor ARR5. Affects expression of key DNA repair and meiotic genes, signifcant role in DNA repair.	373.366	503.474	468.011	524.418	458.592	403.006		455.144	0.0440983	0.227006	0.19426	0.845972	0.999953
1945		AT1G05183	AT1G05183.1		locus_tag AT1G05183	Natural antisense transcript overlaps with AT1G15700	4.66707	8.32188	1.00647	4.77612	14.6248	10.8388		7.37253	1.11182	0.914776	1.2154	0.224213	0.999953
1949		AT1G05187	AT1G05187.1		locus_tag AT1G05187	Natural antisense transcript overlaps with AT1G15720	7.46732	7.28165	1.00647	0.955224	12.5356	14.7802		7.33773	0.839141	1.14549	0.732561	0.463826	0.999953
555	emb2394	AT1G05190	AT1G05190.1	839273	emb2394	Encodes the plastid 50S ribosomal protein L6.	2568.76	2377.98	2156.87	2361.31	2541.58	2212.1		2369.77	0.00219588	0.160183	0.0137086	0.989062	0.999953
556	GLR3.4	AT1G05200	AT1G05200.1	839268	GLR3.4	Encodes a putative glutamate receptor GLR3 with dual localization in plastid and plasma membrane.	901.679	437.939	1015.53	505.314	628.867	744.92		705.709	-0.325965	0.387265	-0.841711	0.39995	0.999953
1963		AT1G05203	AT1G05203.1		locus_tag AT1G05203	Natural antisense transcript overlaps with AT1G15810	4.66707	1.04024	7.04532	3.8209	0	0		2.76225	-1.72183	1.69145	-1.01796	0.308697	0.999953
558		AT1G05205	AT1G05205.1	839266		hexokinase-1 protein	40.1368	18.7242	41.2655	32.4776	15.6694	15.7655		27.3399	-0.646542	0.547038	-1.1819	0.237247	0.999953
1965		AT1G05207	AT1G05207.1		locus_tag AT1G05207	Natural antisense transcript overlaps with AT1G15820	0	1.04024	1.00647	0	2.08926	0		0.689328	0.0221711	2.69152	0.00823739	0.993428	0.999953
560	YUP8H12.18	AT1G05210	AT1G05210.1	839261		Transmembrane protein 97, Putative	0.933415	1.04024	5.03237	2.86567	1.04463	4.92672		2.64051	0.344812	1.27153	0.271179	0.786253	0.999953
1981		AT1G05213	AT1G05213.1		locus_tag AT1G05213	Natural antisense transcript overlaps with AT1G15950	0	0	0	0	3.13389	2.95603		1.01499	3.4725	2.95458	1.1753	0.239877	0.999953
1999		AT1G05217	AT1G05217.1		locus_tag AT1G05217	None	0	2.08047	2.01295	0.955224	0	0		0.841441	-1.92881	2.47804	-0.778361	0.436356	0.999953
563	HDG2	AT1G05230	AT1G05230.1	839256	HDG2	Encodes a homeobox-leucine zipper family protein belonging to the HD-ZIP IV family. Mutants have trichomes that appear glass-like under a dissecting microscope as compared to the wild-type trichomes. The mutations do not affect trichome growth or branch number.	309.894	307.91	349.247	302.806	332.192	356.695		326.457	0.0362113	0.179874	0.201315	0.840453	0.999953
2052		AT1G05243	AT1G05243.1		locus_tag AT1G05243	Natural antisense transcript overlaps with AT1G16560	0	0	0	1.91045	0	0		0.318408	1.81041	4.04237	0.447859	0.654255	0.999953
2073		AT1G05257	AT1G05257.1		locus_tag AT1G05257	Natural antisense transcript overlaps with AT1G16730	1.86683	0	3.01942	0	0	1.97069		1.14282	-1.30912	2.35652	-0.555532	0.578531	0.999953
569	RCI3	AT1G05260	AT1G05260.1	837028	RCI3	Encodes a cold-inducible cationic peroxidase that is involved in the stress response. In response to low temperature, RCI3 transcripts accumulate in the aerial part and in roots of etiolated seedlings but only in roots of light-grown seedlings. The mRNA is cell-to-cell mobile.	0	0	0	2.86567	4.17852	0		1.17403	3.6836	2.8574	1.28914	0.197348	0.999953
2084		AT1G05267	AT1G05267.1		locus_tag AT1G05267	Natural antisense transcript overlaps with AT1G16820	0	0	2.01295	0	0	0.985344		0.499716	-0.91039	3.71249	-0.245223	0.806284	0.999953
570	YUP8H12.12	AT1G05270	AT1G05270.1	837027		TraB family protein	616.054	596.055	661.254	602.746	646.626	763.642		647.729	0.103682	0.182033	0.569579	0.568964	0.999953
2085	U2.1	AT1G05273	AT1G05273.1		gene_biotype snRNA	U2	161.481	125.868	230.483	141.373	138.936	166.523		160.777	-0.212814	0.313409	-0.679029	0.49712	0.999953
2094		AT1G05277	AT1G05277.1		locus_tag AT1G05277	Natural antisense transcript overlaps with AT1G16890	1.86683	1.04024	0	0	0	0.985344		0.648735	-1.45081	2.63589	-0.550408	0.582039	0.999953
2126		AT1G05297	AT1G05297.1		locus_tag AT1G05297	Natural antisense transcript overlaps with AT1G17140	0	1.04024	0	0.955224	0	0.985344		0.496801	0.873378	2.80442	0.311429	0.755475	0.999953
578	ZIP5	AT1G05300	AT1G05300.1	837029	ZIP5	member of Fe(II) transporter isolog family	151.213	59.2934	169.088	79.2836	69.9902	111.344		106.702	-0.542987	0.473887	-1.14581	0.251872	0.999953
579	YUP8H12.7	AT1G05310	AT1G05310.1	837030		Pectin lyase-like superfamily protein	20.5351	8.32188	18.1165	7.64179	18.8033	20.6922		15.6852	-0.00188077	0.636483	-0.00295494	0.997642	0.999953
580	YUP8H12.6	AT1G05320	AT1G05320.1	837031		myosin heavy chain, embryonic smooth protein	251.089	136.271	147.952	133.731	171.319	171.45		168.635	-0.169469	0.339741	-0.498819	0.617907	0.999953
581	YUP8H12.5	AT1G05330	AT1G05330.1	837032		hypothetical protein	2.80024	13.5231	13.0842	9.55224	8.35703	9.85344		9.52837	-0.0740848	0.747507	-0.0991091	0.921052	0.999953
2214		AT1G05333	AT1G05333.1		locus_tag AT1G05333	Natural antisense transcript overlaps with AT1G17810	0	0	1.00647	1.91045	0	0		0.486154	0.850049	3.72337	0.228301	0.819412	0.999953
582	YUP8H12.4	AT1G05340	AT1G05340.1	837033		cysteine-rich TM module stress tolerance protein	2004.04	2997.96	972.254	3096.84	3092.1	2062.33		2370.92	0.465881	0.45306	1.0283	0.303809	0.999953
2220		AT1G05343	AT1G05343.1		locus_tag AT1G05343	Natural antisense transcript overlaps with AT1G17850	0	0	0	0	1.04463	0.985344		0.338329	1.88632	4.03251	0.467779	0.639943	0.999953
2222		AT1G05347	AT1G05347.1		locus_tag AT1G05347	Natural antisense transcript overlaps with AT1G17860	2.80024	2.08047	3.01942	0	3.13389	5.91207		2.82435	0.189293	1.30127	0.145468	0.884341	0.999953
583	YUP8H12.3	AT1G05350	AT1G05350.1	837034		NAD(P)-binding Rossmann-fold superfamily protein	154.013	213.248	121.783	232.119	162.962	130.065		169.032	0.103612	0.361592	0.286543	0.774462	0.999953
2224		AT1G05353	AT1G05353.1		locus_tag AT1G05353	Natural antisense transcript overlaps with AT1G17870	0	2.08047	0	0	0	0		0.346745	-1.91416	4.03264	-0.474665	0.635026	0.999953
584	KMS2	AT1G05360	AT1G05360.1	837035	KMS2	KMS2 encode a endoplasmic reticulum protein involved in the early secretory pathway.	146.546	109.225	94.6086	123.224	143.114	73.9008		115.103	-0.0438167	0.366896	-0.119425	0.904938	0.999953
2244		AT1G05367	AT1G05367.1		locus_tag AT1G05367	Natural antisense transcript overlaps with AT1G18040	0	1.04024	0	0	3.13389	0.985344		0.859911	1.94003	2.54019	0.763734	0.445026	0.999953
585	YUP8H12.1	AT1G05370	AT1G05370.1	837038		Sec14p-like phosphatidylinositol transfer family protein	19.6017	19.7645	2.01295	6.68657	1.04463	10.8388		9.99152	-1.15217	1.08222	-1.06463	0.287042	0.999953
586	T25N20.3	AT1G05380	AT1G05380.1	837039		Acyl-CoA N-acyltransferase with RING/FYVE/PHD-type zinc finger protein	1000.62	1044.4	1173.55	950.448	1075.97	1244.49		1081.58	0.0232888	0.19332	0.120467	0.904113	0.999953
587	LPA19	AT1G05385	AT1G05385.1	837040	LPA19	Encodes a Psb27 homolog involved in photosystem II biogenesis.	216.552	220.53	233.502	150.925	250.711	240.424		218.774	-0.0633978	0.279561	-0.226776	0.820598	0.999953
2270		AT1G05397	AT1G05397.1		locus_tag AT1G05397	None	1.86683	7.28165	0	2.86567	1.04463	1.97069		2.50491	-0.62343	1.48068	-0.421043	0.673724	0.999953
589	T25N20.5	AT1G05400	AT1G05400.1	837041		hypothetical protein	10.2676	12.4828	19.123	24.8358	10.4463	21.6776		16.4722	0.450173	0.571501	0.787702	0.430871	0.999953
590	T25N20.6	AT1G05410	AT1G05410.1	837042		CDPK adapter, putative (DUF1423)	334.163	305.829	486.127	294.209	296.675	341.914		343.153	-0.271645	0.268087	-1.01327	0.31093	0.999953
591	OFP12	AT1G05420	AT1G05420.1	837043	OFP12	ovate family protein 12	1.86683	0	3.01942	0	2.08926	0		1.16259	-1.25285	2.36204	-0.530412	0.595827	0.999953
592	T25N20.8	AT1G05430	AT1G05430.1	837044		Hypothetical protein, expression induced by Al.	195.084	210.128	194.25	218.746	189.078	194.113		200.233	0.00685563	0.187633	0.0365374	0.970854	0.999953
594	T25N20.10	AT1G05450	AT1G05450.2	837046		Encodes a Protease inhibitor/seed storage/LTP family protein	7.46732	3.12071	15.0971	13.3731	7.31241	30.5457		12.8194	0.996456	0.839516	1.18694	0.235251	0.999953
595	SDE3	AT1G05460	AT1G05460.1	837047	SDE3	Encodes a protein with similarity to RNA helicases. Mutants are defective in post-transcriptional gene silencing.	54.1381	21.8449	31.2007	26.7463	35.5174	24.6336		32.3468	-0.30837	0.482569	-0.639019	0.522811	0.999953
2386		AT1G05467	AT1G05467.1		locus_tag AT1G05467	Natural antisense transcript overlaps with AT1G19130	0.933415	1.04024	0	0	1.04463	0.985344		0.667271	0.0257359	2.24296	0.0114741	0.990845	0.999953
596	CVP2	AT1G05470	AT1G05470.1	837048	CVP2	Encodes an inositol polyphosphate 5' phosphatase (5PTase) that is required for the proper recruitment of cells into developing vascular tissue in leaves and cotyledons. It is most similar to Type I 5PTases that are known to cleave a phosphate from IP3 or IP4. cvp2 mutants have elevated levels of IP3 and are hypersensitive to ABA in seed germination assays.	105.476	40.5692	41.2655	37.2537	44.9191	42.3698		51.9755	-0.592031	0.498375	-1.18792	0.234864	0.999953
597	chr31	AT1G05490	AT1G05490.1	837051	chr31	Involved in gene silencing. Locus-specific regulator of 24nt-siRNA expression, works together with CLSY1-4 as the master regulators of essentially all Pol-IV-dependent 24nt-siRNAs.	4.66707	2.08047	2.01295	2.86567	3.13389	6.89741		3.60958	0.547498	0.998793	0.54816	0.583582	0.999953
598	NTMC2T2.1	AT1G05500	AT1G05500.1	837052	NTMC2T2.1	Encodes a endomembrane-localized synaptotagmin. Synaptotagmin family proteins are calcium sensors that regulate exocytosis in mammalian cells.	496.577	401.531	460.965	475.702	435.61	394.138		444.087	-0.0583966	0.191854	-0.304381	0.760837	0.999953
2429		AT1G05503	AT1G05503.1		locus_tag AT1G05503	novel transcribed region	2.80024	2.08047	7.04532	2.86567	2.08926	2.95603		3.30617	-0.587907	1.03397	-0.568591	0.569634	0.999953
599	OBAP1a	AT1G05510	AT1G05510.1	837053		Protein is tyrosine-phosphorylated and its phosphorylation state is modulated in response to ABA in Arabidopsis thaliana seeds.	0	3.12071	0	1.91045	0	1.97069		1.16697	0.336856	2.39732	0.140514	0.888254	0.999953
600	T25N20.17	AT1G05520	AT1G05520.1	837054		Sec23/Sec24 protein transport family protein	588.985	697.998	673.331	641.911	583.948	640.474		637.774	-0.0703411	0.165094	-0.426066	0.67006	0.999953
2503		AT1G05523	AT1G05523.1		locus_tag AT1G05523	Natural antisense transcript overlaps with AT1G20070	0	0	2.01295	0	0	0		0.335492	-1.87265	4.03626	-0.463956	0.642679	0.999953
602	T25N20.19	AT1G05540	AT1G05540.1	837056		hypothetical protein (DUF295)	8.40073	2.08047	10.0647	6.68657	4.17852	8.8681		6.71319	-0.0606478	0.835939	-0.0725505	0.942164	0.999953
603	T25N20.20	AT1G05550	AT1G05550.3	837057		DUF295 domain protein of unknown function. Expressed in ovule integuments and nucellus.	1.86683	2.08047	11.0712	4.77612	3.13389	3.94138		4.47832	-0.335598	1.05247	-0.318868	0.749826	0.999953
2555		AT1G05557	AT1G05557.1		locus_tag AT1G05557	Natural antisense transcript overlaps with AT1G20470	2.80024	5.20118	21.136	4.77612	5.22315	15.7655		9.15036	-0.174136	0.994652	-0.175072	0.861023	0.999953
604	UGT75B1	AT1G05560	AT1G05560.1	837058	UGT75B1	A UDP-glucose transferase localized in the phragmoplast. It has been co-purified with the callose synthase complex and may transfer UDP-glucose from sucrose synthase to the callose synthase and thus help form a substrate channel for the synthesis of callose at the forming cell plate. Induced by salicylic acid. Independent of NPR1 for their induction by salicylic acid. UGT1 encodes a protein with …	426.571	377.605	1090.01	319.045	357.263	985.344		592.64	-0.188904	0.612333	-0.308499	0.757703	0.999953
605		AT1G05562	AT1G05562.1	10723102	gene_biotype lncRNA	Natural antisense transcript overlaps with AT1G05560	170.815	45.7704	220.418	86.9254	86.7042	133.021		123.942	-0.511438	0.587169	-0.871023	0.383742	0.999953
606	CALS1	AT1G05570	AT1G05570.1	837059	CALS1	Encodes a callose synthase 1 catalytic subunit . Member of Glycosyltransferase Family- 48.	1200.37	1731.99	1446.3	1889.43	1546.05	1520.39		1555.76	0.178874	0.230826	0.774931	0.43838	0.999953
609		AT1G05575	AT1G05575.1	837061		transmembrane protein	369.632	405.692	69.4467	341.015	662.295	303.486		358.594	0.62923	0.662401	0.949923	0.342151	0.999953
612	HEXO2	AT1G05590	AT1G05590.1	837064	HEXO2	Encodes a protein with &#946	92.4081	55.1325	46.2978	61.1343	60.5885	26.6043		57.0276	-0.38802	0.487544	-0.795866	0.42611	0.999953
613	EMB3101	AT1G05600	AT1G05600.1	837065	EMB3101	Tetratricopeptide repeat (TPR)-like superfamily protein	322.962	358.881	383.467	277.97	360.397	393.152		349.472	-0.0465706	0.227122	-0.205047	0.837536	0.999953
614	APS2	AT1G05610	AT1G05610.1	837066	APS2	Encodes the small subunit of ADP-glucose pyrophosphorylase. The small subunit is the catalytic isoform responsible for ADP-glucose pyrophosphorylase activity. The presence of the small subunit is required for large subunit stability. Two isoforms of the small subunit (ApS1 and ApS2) have been described. ApS2 is a minor small subunit isoform present in all plant tissues tested.	7.46732	6.24141	12.0777	7.64179	12.5356	6.89741		8.8102	0.0657381	0.659323	0.0997054	0.920578	0.999953
616	URH2	AT1G05620	AT1G05620.1	837068	URH2	Encodes a cytosolic inosine nucleoside hydrolase. It forms a heterocomplex with NSH1 with almost two orders of magnitude higher catalytic efficiency for xanthosine hydrolysis than observed for NSH1 alone. Transcript levels for this gene are elevated in older leaves suggesting that it may play a role in purine catabolism during senescence.	89.6078	70.736	61.3949	97.4329	58.4992	50.2526		71.3206	-0.104567	0.38334	-0.27278	0.785023	0.999953
617	5PTASE13	AT1G05630	AT1G05630.1	837069	5PTASE13	Encodes an inositol polyphosphate 5-phosphatase with phosphatase activity toward only Ins(1,4,5)P3. Induced in response to ABA and wounding treatments. Expressed in young seedlings and flowers, while no transcripts were detectable in maturated roots, stems, and rosette leaves Modulates the development of cotyledon veins through its regulation of auxin homeostasis. Involved in blue light light?sti…	124.144	291.266	91.5892	278.925	256.979	99.5198		190.404	0.326211	0.586584	0.556119	0.578129	0.999953
618	F3F20.9	AT1G05640	AT1G05640.1	837070		Ankyrin repeat family protein	14.9346	4.16094	6.03885	7.64179	11.4909	1.97069		7.70631	-0.263232	0.914554	-0.287826	0.77348	0.999953
622	F3F20.12	AT1G05670	AT1G05670.1	837074		Pentatricopeptide repeat (PPR-like) superfamily protein	157.747	125.868	96.6216	119.403	109.686	123.168		122.082	-0.111173	0.281414	-0.395052	0.692805	0.999953
623		AT1G05675	AT1G05675.1	10723139		UDP-Glycosyltransferase superfamily protein	79.3403	359.921	10.0647	303.761	278.916	58.1353		181.69	0.512451	1.05886	0.483967	0.62841	0.999953
624	UGT74E2	AT1G05680	AT1G05680.1	837075	UGT74E2	Encodes a UDP-glucosyltransferase, UGT74E2, that acts on IBA (indole-3-butyric acid) and affects auxin homeostasis. The transcript and protein levels of this enzyme are strongly induced by H2O2 and may allow integration of ROS (reactive oxygen species) and auxin signaling. This enzyme can also transfer glycosyl groups to several compounds related to the explosive TNT when this synthetic compound …	37.3366	52.0118	102.66	69.7314	63.7224	111.344		72.8011	0.351738	0.493647	0.712529	0.476137	0.999953
2722		AT1G05683	AT1G05683.1		locus_tag AT1G05683	None	0	0	3.01942	0	0	0		0.503237	-2.45837	3.99352	-0.615588	0.538166	0.999953
625	BT3	AT1G05690	AT1G05690.1	837076	BT3	BTB and TAZ domain protein. Acts redunantly with BT1 and BT2 during female gametophyte development. Acts with BT2 during male gametophyte development.	137.212	87.3798	165.062	89.7911	115.954	139.919		122.553	-0.173757	0.356383	-0.487557	0.625863	0.999953
2767		AT1G05697	AT1G05697.1		locus_tag AT1G05697	None	2.80024	2.08047	0	0	0	0		0.813453	-3.15496	3.1177	-1.01195	0.311561	0.999953
626	F3F20.15	AT1G05700	AT1G05700.1	837077		Leucine-rich repeat transmembrane protein kinase protein	0.933415	7.28165	0	5.73135	5.22315	0.985344		3.35915	0.550124	1.49422	0.368168	0.712748	0.999953
628	F3F20.16	AT1G05710	AT1G05710.2	837078		basic helix-loop-helix (bHLH) DNA-binding superfamily protein	266.023	266.3	99.641	352.478	191.167	118.241		215.642	0.066889	0.556126	0.120277	0.904264	0.999953
629	F3F20.17	AT1G05720	AT1G05720.1	837079		selenoprotein family protein	202.551	164.357	144.932	202.508	193.256	217.761		187.561	0.260517	0.2299	1.13317	0.257141	0.999953
2794		AT1G05723	AT1G05723.1		locus_tag AT1G05723	Natural antisense transcript overlaps with AT1G22170	0	0	0	0	0	4.92672		0.82112	3.17015	3.96016	0.800511	0.423415	0.999953
631	F3F20.18	AT1G05730	AT1G05730.1	837080		FAM136A-like protein (DUF842)	10.2676	10.4024	5.03237	14.3284	9.40166	11.8241		10.2094	0.469556	0.611686	0.767642	0.4427	0.999953
633	F3F20.19	AT1G05740	AT1G05740.1	837081		FAM136A-like protein (DUF842)	0	1.04024	6.03885	0	0	0		1.17985	-3.68747	3.02663	-1.21834	0.223093	0.999953
2828		AT1G05747	AT1G05747.1		locus_tag AT1G05747	None	0	5.20118	0	2.86567	0	0		1.34447	-0.846463	3.1811	-0.266091	0.790169	0.999953
634	PDE247	AT1G05750	AT1G05750.1	837083	PDE247	Encodes a pentatricopeptide repeat protein required for editing of rpoA and clpP chloroplast transcripts.	104.542	137.311	178.146	105.075	97.1505	133.021		125.874	-0.323939	0.314915	-1.02866	0.303641	0.999953
2833		AT1G05753	AT1G05753.1		locus_tag AT1G05753	Natural antisense transcript overlaps with AT1G22500	56.0049	22.8852	5.03237	17.194	49.0976	78.8275		38.1736	0.787369	0.885979	0.888699	0.374165	0.999953
635	RTM1	AT1G05760	AT1G05760.1	837084	RTM1	Specifically restrict the long-distance movement of tobacco etch potyvirus (TEV) without involving either hypersensitive cell death or systemic acquired resistance	20.5351	33.2875	38.246	27.7015	40.7405	25.6189		31.0216	0.0316299	0.435955	0.0725532	0.942162	0.999953
2865		AT1G05767	AT1G05767.1		locus_tag AT1G05767	Natural antisense transcript overlaps with AT1G22810	1.86683	0	0	0.955224	2.08926	1.97069		1.147	1.3786	1.90968	0.721903	0.470354	0.999953
636	T20M3.3	AT1G05770	AT1G05770.1	837085		Mannose-binding lectin superfamily protein	9.33415	8.32188	3.01942	18.1493	8.35703	11.8241		9.83431	0.890924	0.70609	1.26177	0.207031	0.999953
2870		AT1G05773	AT1G05773.1		locus_tag AT1G05773	Natural antisense transcript overlaps with AT1G22840	0	0	0	0	0	1.97069		0.328448	1.84926	4.03883	0.457871	0.647045	0.999953
2872		AT1G05777	AT1G05777.1		locus_tag AT1G05777	Natural antisense transcript overlaps with AT1G22850	0.933415	0	2.01295	0	0	1.97069		0.819509	-0.579363	2.55623	-0.226647	0.820698	0.999953
637	T20M3.4	AT1G05780	AT1G05780.1	837086		Vacuolar ATPase assembly integral membrane protein VMA21-like domain-containing protein	17.7349	20.8047	11.0712	11.4627	14.6248	12.8095		14.7513	-0.352547	0.514883	-0.684713	0.493525	0.999953
639		AT1G05783	AT1G05783.1		locus_tag AT1G05783	hypothetical protein	103.609	130.029	152.984	110.806	121.177	130.065		124.779	-0.0938253	0.259471	-0.361603	0.717649	0.999953
641		AT1G05785	AT1G05785.1	837087		Got1/Sft2-like vescicle transport protein family	82.1405	130.029	113.732	107.94	108.641	106.417		108.15	-0.0109487	0.275269	-0.0397745	0.968273	0.999953
2905		AT1G05787	AT1G05787.1		locus_tag AT1G05787	Natural antisense transcript overlaps with AT1G23110	0	0	0	0	0	1.97069		0.328448	1.84926	4.03883	0.457871	0.647045	0.999953
642	T20M3.5	AT1G05790	AT1G05790.1	837088		lipase class 3 family protein	576.85	545.083	603.885	563.582	632.001	709.448		605.142	0.142359	0.178461	0.797707	0.425041	0.999953
643	DGL	AT1G05800	AT1G05800.1	837089	DGL	Encodes a galactolipase. Located in the chloroplast. Involved in the initial step of jasmonic acid biosynthesis. Expressed in vegetative tissues and is necessary for the biosynthesis of basal-level JAs in vegetative tissues.	1.86683	7.28165	0	18.1493	1.04463	0		4.72373	1.07627	1.94152	0.554345	0.579343	0.999953
644	ABA-responsive kinase substrate 2	AT1G05805	AT1G05805.1	837090		basic helix-loop-helix (bHLH) DNA-binding superfamily protein	679.526	575.25	729.694	687.761	530.672	796.158		666.51	0.0218443	0.244518	0.0893362	0.928815	0.999953
645	RABA5E	AT1G05810	AT1G05810.1	837091	RABA5E	Rab GTPase-like A5A protein	256.689	174.76	151.978	215.881	173.408	132.036		184.125	-0.162926	0.337839	-0.482259	0.629622	0.999953
646	SPPL5	AT1G05820	AT1G05820.1	837092	SPPL5	SIGNAL PEPTIDE PEPTIDASE-LIKE 5	48.5376	47.8508	45.2914	46.806	51.1868	53.2086		48.8135	0.0930408	0.283715	0.327938	0.742959	0.999953
647	ATX2	AT1G05830	AT1G05830.1	837093	ATX2	Encodes a homolog of trithorax, a histone-lysine N-methyltransferase. Paralog of ATX1. Unlike ATX1 which is involved in trimethylating of histone H3-mysine 4, ATX2 is involved in dimethylating of histone H3-lysine 4. ATX1 and ATX2 influence the expression of largely nonoverlapping gene sets. The expression pattern of ATX2 is also different from that of ATX1.	740.198	854.033	706.545	672.478	731.241	806.012		751.751	-0.0581419	0.181085	-0.321075	0.748154	0.999953
2988		AT1G05833	AT1G05833.1		locus_tag AT1G05833	Natural antisense transcript overlaps with AT1G23820	1.86683	0	0	0	0	0		0.311138	-1.77833	4.04485	-0.439652	0.660189	0.999953
648		AT1G05835	AT1G05835.1	5007665		PhD finger protein.	14.9346	17.684	8.0518	11.4627	12.5356	30.5457		15.8691	0.424378	0.645607	0.657331	0.510968	0.999953
2990		AT1G05837	AT1G05837.1		locus_tag AT1G05837	Natural antisense transcript overlaps with AT1G23830	7.46732	0	1.00647	0.955224	2.08926	0.985344		2.08394	-1.09344	1.66633	-0.656193	0.5117	0.999953
650	T20M3.11	AT1G05840	AT1G05840.1	837094		Eukaryotic aspartyl protease family protein	1154.63	1088.09	1217.83	1079.4	1228.48	1455.35		1203.97	0.1209	0.194071	0.622968	0.533305	0.999953
652	POM1	AT1G05850	AT1G05850.1	837095	POM1	Encodes an endo chitinase-like protein AtCTL1. Essential for tolerance to heat, salt and drought stresses. Also involved in root hair development, cell expansion and response to cytokinin. Allelic to erh2. 11 alleles described in Hauser (1995). Mutant is defective in acquired thermotolerance, appears semidwarf throughout its life cycle and has extra lateral branches. There are two EMS alleles. Ex…	6999.68	7067.36	4647.9	6779.23	7175.56	5590.84		6376.76	0.0626418	0.258275	0.242539	0.808363	0.999953
3026	U5.5	AT1G05853	AT1G05853.1		gene_biotype snRNA	U5	17.7349	9.36212	22.1424	12.4179	14.6248	10.8388		14.5202	-0.382731	0.553401	-0.691598	0.48919	0.999953
653	T20M3.13	AT1G05860	AT1G05860.1	837096		INO80 complex subunit D-like protein	179.216	117.547	157.01	121.313	122.222	200.025		149.555	-0.0334621	0.337845	-0.0990459	0.921102	0.999953
654	T20M3.14	AT1G05870	AT1G05870.1	837097		hypothetical protein (DUF1685)	273.491	90.5005	365.35	103.164	104.463	217.761		192.455	-0.777956	0.585133	-1.32954	0.183671	0.999953
655	ARI12	AT1G05880	AT1G05880.2	837098	ARI12	Encodes ARI12 (ARIADNE 12). ARI12 belongs to a family of `RING between RING fingers' (RBR) domain proteins with E3 ligase activity. Expression of ARI12 is induced by UV-B exposure.	1.86683	1.04024	2.01295	5.73135	1.04463	0		1.94933	0.467963	1.57615	0.296903	0.76654	0.999953
656	ARI5	AT1G05890	AT1G05890.2	837099	ARI5	RING/U-box superfamily protein	3516.17	2955.31	3658.53	2740.54	3305.21	4009.37		3364.19	-0.0107519	0.22986	-0.046776	0.962692	0.999953
657		AT1G05894	AT1G05894.1	3766662		hypothetical protein	25.2022	18.7242	18.1165	17.194	37.6067	26.6043		23.908	0.385427	0.477732	0.806785	0.41979	0.999953
658	NTH2	AT1G05900	AT1G05900.2	837100	NTH2	endonuclease III 2	249.222	185.162	241.554	232.119	181.766	201.996		215.303	-0.134351	0.238308	-0.56377	0.572911	0.999953
3107		AT1G05907	AT1G05907.1		locus_tag AT1G05907	None	0	1.04024	1.00647	0	0	3.94138		0.998014	0.960323	2.58711	0.371195	0.710492	0.999953
659	T20M3.19	AT1G05910	AT1G05910.1	837101		Encodes an acetylated histone-binding protein BRAT1. BRAT1 forms a complex with BRP1 to prevent transcriptional silencing.	325.762	333.916	329.117	351.522	298.764	367.533		334.436	0.0423214	0.179017	0.236409	0.813115	0.999953
660	T20M3.20	AT1G05920	AT1G05920.1	837102		B3 domain protein (DUF313)	0	0	0	3.8209	1.04463	0		0.810921	3.15405	3.22285	0.97865	0.327753	0.999953
3147		AT1G05937	AT1G05937.1		locus_tag AT1G05937	None	3.73366	0	3.01942	0	0	0.985344		1.28974	-2.66549	2.27627	-1.17099	0.241603	0.999953
662	CAT9	AT1G05940	AT1G05940.1	837104	CAT9	Encodes a member of the cationic amino acid transporter (CAT) subfamily of amino acid polyamine choline transporters.	372.433	356.801	443.855	374.448	408.45	405.962		393.658	0.0191227	0.184743	0.10351	0.917559	0.999953
3151		AT1G05947	AT1G05947.1		locus_tag AT1G05947	None	0	2.08047	0	0	0	0		0.346745	-1.91416	4.03264	-0.474665	0.635026	0.999953
663	T21E18.2	AT1G05950	AT1G05950.1	837105		hypothetical protein	33.6029	18.7242	28.1813	11.4627	31.3389	27.5896		25.1499	-0.199658	0.538513	-0.370757	0.710818	0.999953
664	T21E18.21	AT1G05960	AT1G05960.2	837106		ARM repeat superfamily protein	1079.03	1054.8	733.72	955.224	1087.46	672.005		930.372	-0.0791634	0.296206	-0.267257	0.789271	0.999953
665	T21E18.3	AT1G05970	AT1G05970.2	837107		Anti-silencing factor. Forms a complex with ASI1-EDM2 that is required for expression of some nonintronic HC-TRE genes	67.2059	64.4946	85.5503	61.1343	66.8563	85.7249		71.8277	-0.0235697	0.297465	-0.0792352	0.936846	0.999953
3202		AT1G05977	AT1G05977.1		locus_tag AT1G05977	Natural antisense transcript overlaps with AT1G26100	4.66707	1.04024	0	1.91045	1.04463	6.89741		2.5933	0.773187	1.52762	0.50614	0.612759	0.999953
3224		AT1G05997	AT1G05997.1		locus_tag AT1G05997	None	0	0	2.01295	0	0	0		0.335492	-1.87265	4.03626	-0.463956	0.642679	0.999953
669	T21E18.5	AT1G06000	AT1G06000.1	837109		encodes a flavonol-7-O-rhamnosyltransferase involved in the formation of rhamnosylated flavonols	51.3378	68.6555	13.0842	81.1941	41.7852	31.531		47.9313	0.216456	0.682437	0.317181	0.751106	0.999953
668		AT1G06002	AT1G06002.1	10723079	gene_biotype lncRNA	Natural antisense transcript overlaps with AT1G06000	108.276	201.806	128.829	276.06	138.936	91.637		157.591	0.20806	0.500445	0.415751	0.677592	0.999953
670	T21E18.6	AT1G06010	AT1G06010.1	837110		basic leucine zipper/W2 domain protein	70.9395	49.9313	78.505	55.403	78.3472	33.5017		61.1046	-0.255774	0.426889	-0.59916	0.549066	0.999953
671	T21E18.7	AT1G06020	AT1G06020.1	837111		Encodes a member of the fructokinase gene family. Nomenclature according to Riggs 2017 has been adopted for the family by the community (personal communication, Boernke, Callis, Granot, Boernke, and Smeekens).	7.46732	3.12071	7.04532	14.3284	11.4909	10.8388		9.04857	1.04887	0.651342	1.61032	0.107328	0.999953
672	T21E18.8	AT1G06030	AT1G06030.1	837112		Encodes a member of the fructokinase gene family. Nomenclature according to Riggs 2017 has been adopted for the family by the community (personal communication, Boernke, Callis, Granot, Boernke, and Smeekens).	0.933415	1.04024	4.0259	6.68657	0	0		2.11435	0.167782	1.95656	0.0857535	0.931662	0.999953
3310		AT1G06033	AT1G06033.1		locus_tag AT1G06033	None	0.933415	1.04024	6.03885	0.955224	5.22315	0.985344		2.52937	-0.170343	1.40503	-0.121238	0.903503	0.999953
673	STO	AT1G06040	AT1G06040.1	837113	STO	Encodes salt tolerance protein (STO) which confers salt tolerance to yeast cells. Fully complements calcineurin deficient yeast but does not encode a phosphoprotein phosphatase. Sequence has similarities to CONSTANS. STO co-localizes with COP1 and plays a role in light signaling.STO transcript levels are regulated by photoperiod and phtyohormones. STO competes with FLC in the regulation of floral…	2420.34	1918.19	2675.21	1741.37	2292.96	2570.76		2269.81	-0.086684	0.254934	-0.340025	0.733838	0.999953
675	T21E18.10	AT1G06050	AT1G06050.1	837114		ENHANCED DISEASE RESISTANCE-like protein (DUF1336)	155.88	182.041	171.101	152.836	244.443	205.937		185.373	0.24447	0.267827	0.912792	0.361352	0.999953
676	T21E18.11	AT1G06060	AT1G06060.1	837115		LisH and RanBPM domains containing protein	323.895	343.278	388.499	362.985	329.058	378.372		354.348	0.0205845	0.182258	0.112942	0.910076	0.999953
677	basic leucine-zipper 69	AT1G06070	AT1G06070.1	837116		Basic-leucine zipper (bZIP) transcription factor family protein	313.627	399.45	353.273	353.433	317.567	377.387		352.456	-0.0236266	0.199019	-0.118715	0.905501	0.999953
3365		AT1G06073	AT1G06073.1		locus_tag AT1G06073	None	0	0	1.00647	0	0	2.95603		0.660418	1.4723	3.51065	0.419381	0.674938	0.999953
679	ADS1	AT1G06080	AT1G06080.1	837117	ADS1	Encodes a protein homologous to delta 9 acyl-lipid desaturases of cyanobacteria and acyl-CoA desaturases of yeast and mammals. expression down-regulated by cold temperature. It is involved in the desaturation of VLCFAs to make monounsaturated VLCFAs.	7.46732	2.08047	6.03885	10.5075	4.17852	1.97069		5.37388	0.094149	0.979881	0.0960821	0.923455	0.999953
3381		AT1G06087	AT1G06087.1		locus_tag AT1G06087	None	7.46732	0	5.03237	2.86567	1.04463	0		2.735	-1.67477	1.72612	-0.970253	0.33192	0.999953
682	SKIP16	AT1G06110	AT1G06110.1	837120	SKIP16	SKP1/ASK-interacting protein 16	1072.49	991.344	1021.57	936.12	1079.1	1203.11		1050.62	0.0606752	0.176715	0.34335	0.731335	0.999953
684	GLX2-4	AT1G06130	AT1G06130.1	837122	GLX2-4	glyoxalase 2-4	524.579	863.395	478.075	791.881	649.759	550.807		643.083	0.0948661	0.327734	0.289461	0.772229	0.999953
685		AT1G06135	AT1G06135.1	2745743		transmembrane protein	2.80024	9.36212	0	10.5075	6.26778	0		4.82293	0.468555	1.68519	0.278042	0.78098	0.999953
686		AT1G06137	AT1G06137.1	6240721		transmembrane protein	0	0	0	5.73135	0	0		0.955224	3.39045	3.95264	0.857767	0.391021	0.999953
687	MEF3	AT1G06140	AT1G06140.1	837123	MEF3	Encodes MEF3 (mitochondrial editing factor 3), a PPR (pentatricopeptide repeat) protein of the E domain subclass. Functions in mitochondrial RNA editing.	25.2022	16.6438	3.01942	24.8358	18.8033	18.7215		17.871	0.472033	0.741031	0.636995	0.524128	0.999953
688		AT1G06143	AT1G06143.1		locus_tag AT1G06143	basic helix loop helix DNA-binding superfamily protein	15.8681	39.5289	30.1942	24.8358	33.4281	39.4138		30.5448	0.194321	0.48286	0.402438	0.687362	0.999953
690		AT1G06148	AT1G06148.2	5007666		hypothetical protein	1.86683	10.4024	8.0518	5.73135	1.04463	5.91207		5.5015	-0.66456	1.02328	-0.649439	0.516054	0.999953
689	EMB1444	AT1G06150	AT1G06150.1	6241227	EMB1444	Encodes a LHW-like protein with 79% amino acid identity to LHW.	496.577	332.875	654.208	356.299	450.235	637.518		487.952	-0.0391879	0.372893	-0.105091	0.916303	0.999953
3513		AT1G06153	AT1G06153.1		locus_tag AT1G06153	Natural antisense transcript overlaps with AT1G28390	0	2.08047	0	5.73135	1.04463	0		1.47607	1.72914	2.41397	0.716307	0.473802	0.999953
691	ORA59	AT1G06160	AT1G06160.1	837125	ORA59	encodes a member of the ERF (ethylene response factor) subfamily B-3 of ERF/AP2 transcription factor family. The protein contains one AP2 domain. There are 18 members in this subfamily including ATERF-1, ATERF-2, AND ATERF-5.	29.8693	16.6438	58.3755	11.4627	29.2496	92.6224		39.7039	0.345957	0.830624	0.416503	0.677042	0.999953
692	F9P14.3	AT1G06170	AT1G06170.1	837126		Encodes a bHLH transcription factor that together with bHLH010 and bHLH091 is important for the normal transcriptome of the developing Arabidopsis anther, possibly by forming a feed-forward loop with DYT1. Recognizes the TCATGTGC box to activate the expression of target genes, including ATA20, EXL4, and MEE48.	0	0	0	0	2.08926	0		0.34821	1.9227	4.03238	0.476815	0.633494	0.999953
3566		AT1G06177	AT1G06177.1		locus_tag AT1G06177	None	8.40073	10.4024	11.0712	9.55224	8.35703	12.8095		10.0988	0.0445643	0.575916	0.0773799	0.938321	0.999953
694	MYB13	AT1G06180	AT1G06180.1	837127	MYB13	member of MYB3R- and R2R3- type MYB- encoding genes	28.9359	27.0461	79.5115	58.2687	20.8926	84.7396		49.8991	0.276043	0.677542	0.407418	0.683701	0.999953
695	RHON1	AT1G06190	AT1G06190.1	837128	RHON1	Encodes a novel ribonucleic acid-binding protein that interacts with the endonuclease RNase E and supports its function in processing plastid ribonucleic acids.	603.919	574.21	712.584	669.612	555.743	698.609		635.78	0.0253902	0.201255	0.12616	0.899606	0.999953
696	F9P14.6	AT1G06200	AT1G06200.1	837129		Peptidase S24/S26A/S26B/S26C family protein	1361.85	1520.82	1580.17	1346.87	1593.06	1520.39		1487.19	-0.000820019	0.16452	-0.00498432	0.996023	0.999953
697	F9P14.7	AT1G06210	AT1G06210.1	837130		Encodes a member of the Arabidopsis TOL (TOM1-LIKE) family of ubiquitin binding proteins that acts redundantly in the recognition and further endocytic sorting of a PIN-FORMED (PIN)-type auxin carrier protein at the plasma membrane, modulating dynamic auxin distribution and associated growth responses.	343.497	458.744	317.039	419.343	379.2	330.09		374.652	0.0124955	0.245897	0.050816	0.959472	0.999953
3603		AT1G06213	AT1G06213.1		locus_tag AT1G06213	Natural antisense transcript overlaps with AT1G29041	1.86683	0	0	0	0	0.985344		0.475362	-0.81859	3.74019	-0.218863	0.826757	0.999953
698	MEE5	AT1G06220	AT1G06220.2	837131	MEE5	Encodes a protein with similarity to splicing factor Snu114. Snu114 is thought to be involved in activation of the splicosome. Loss of GFA1 function results in reduced female fertility. Approximately 50% of ovules abort due to defects in the female gametophyte. In mutant gametophytes antipodal cells express egg cell markers suggesting a defect in specification of cell fate.GFA1 is also required t…	1070.63	1114.09	1052.77	949.493	1014.34	968.593		1028.32	-0.142847	0.129775	-1.10073	0.271015	0.999953
3650		AT1G06227	AT1G06227.1		locus_tag AT1G06227	Natural antisense transcript overlaps with AT1G29418	1.86683	0	0	0	0	0		0.311138	-1.77833	4.04485	-0.439652	0.660189	0.999953
700	GTE4	AT1G06230	AT1G06230.1	837133	GTE4	This gene is predicted to encode a bromodomain-containing protein. Plant lines expressing RNAi constructs targeted against GTE4 show some resistance to agrobacterium-mediated root transformation.	1719.35	2056.55	1914.31	1833.08	2097.62	2233.78		1975.78	0.115557	0.175563	0.658211	0.510403	0.999953
3651		AT1G06233	AT1G06233.1		locus_tag AT1G06233	HID2 is a snoRNA involved in pre-rRNA processing during ribosome biogenesis.	0.933415	7.28165	3.01942	3.8209	7.31241	2.95603		4.22064	0.335371	1.04551	0.320773	0.748382	0.999953
701	F9P14.10	AT1G06240	AT1G06240.1	837134		diiron containing four-helix bundle family ferritin protein, putative (Protein of unknown function DUF455)	56.9383	58.2532	78.505	39.1642	52.2315	52.2232		56.2192	-0.432417	0.318812	-1.35634	0.174991	0.999953
3653		AT1G06243	AT1G06243.1		locus_tag AT1G06243	None	1.86683	5.20118	7.04532	2.86567	4.17852	3.94138		4.18315	-0.356055	0.929485	-0.383067	0.70167	0.999953
702	F9P14.11	AT1G06250	AT1G06250.1	837135		alpha/beta-Hydrolases superfamily protein	0.933415	1.04024	3.01942	0	4.17852	0.985344		1.69282	0.0345087	1.62775	0.0212002	0.983086	0.999953
3658		AT1G06257	AT1G06257.1		locus_tag AT1G06257	Natural antisense transcript overlaps with AT1G29420	0	0	3.01942	0	0	0		0.503237	-2.45837	3.99352	-0.615588	0.538166	0.999953
704	F9P14.12	AT1G06260	AT1G06260.1	837137		Cysteine peptidase,activity detected in leaf and flower.	0	2.08047	0	0	0	0		0.346745	-1.91416	4.03264	-0.474665	0.635026	0.999953
703		AT1G06265	AT1G06265.1	5007667	gene_biotype lncRNA	Natural antisense transcript overlaps with AT1G06260	216.552	214.288	276.78	105.075	311.3	336.002		243.333	0.0881402	0.475587	0.185329	0.852971	0.999953
705	F9P14.13	AT1G06270	AT1G06270.1	837138		Pentatricopeptide repeat (PPR) superfamily protein	45.7373	37.4485	43.2784	33.4328	30.2943	50.2526		40.074	-0.150089	0.363482	-0.412919	0.679666	0.999953
3669		AT1G06283	AT1G06283.1		locus_tag AT1G06283	None	0	2.08047	0	0.955224	1.04463	0		0.680054	-0.0406863	2.69235	-0.0151118	0.987943	0.999953
707	ACX3	AT1G06290	AT1G06290.1	837140	ACX3	Encodes an acyl-CoA oxidase with specificity for medium chain fatty acids. The mRNA is cell-to-cell mobile.	648.723	968.459	715.603	1019.22	785.561	777.437		819.168	0.146942	0.259813	0.565567	0.571688	0.999953
3766		AT1G06313	AT1G06313.1		locus_tag AT1G06313	None	0	0	1.00647	1.91045	1.04463	4.92672		1.48138	2.88836	1.87998	1.53638	0.124445	0.999953
3771		AT1G06323	AT1G06323.1		locus_tag AT1G06323	None	0	0	0	1.91045	0	0		0.318408	1.81041	4.04237	0.447859	0.654255	0.999953
711	T2D23.4	AT1G06340	AT1G06340.1	837145		Plant Tudor-like protein	0	0	0	1.91045	0	2.95603		0.81108	3.15465	3.11794	1.01177	0.311647	0.999953
3797		AT1G06343	AT1G06343.1		locus_tag AT1G06343	None	0	0	0	0	0	2.95603		0.492672	2.43367	3.99533	0.60913	0.542438	0.999953
712	ADS4	AT1G06350	AT1G06350.1	837146	ADS4	Fatty acid desaturase family protein	14.0012	8.32188	3.01942	9.55224	4.17852	1.97069		6.84066	-0.69025	0.945911	-0.729719	0.465562	0.999953
713	T2D23.6	AT1G06360	AT1G06360.1	837147		Fatty acid desaturase family protein	94.2749	40.5692	22.1424	74.5075	57.4546	17.7362		51.1141	-0.0700512	0.721584	-0.0970798	0.922663	0.999953
714	T2D23.14	AT1G06370	AT1G06370.1	3766665	gene_biotype transcribed_pseudo	pseudogene of Alg9-like mannosyltransferase family	72.8064	64.4946	117.758	68.7761	84.615	113.315		86.9607	0.0643455	0.380303	0.169195	0.865643	0.999953
715	T2D23.8	AT1G06380	AT1G06380.1	837149		Ribosomal protein L1p/L10e family	67.2059	117.547	99.641	76.4179	101.329	102.476		94.1027	-0.020089	0.329224	-0.0610193	0.951344	0.999953
716	GSK1	AT1G06390	AT1G06390.1	837150	GSK1	encodes a GSK3/shaggy-like protein kinase. Gene expression is induced by NaCl and ABA but not KCl, suggesting that this gene may be involved in response to osmotic stress. This protein can interact with the BZR1 protein involved in brassinosteroid-mediated signaling in a Y2H assay and promotes BZR1 phosphorylation in protoplasts.	1114.5	927.89	910.859	1017.31	947.479	976.476		982.419	-0.00606405	0.169064	-0.0358685	0.971387	0.999953
717	ARA-2	AT1G06400	AT1G06400.1	837151	ARA-2	small GTP-binding protein (ara-2).RabGTPase functioning in anterograde trafficking from trans-Golgi network/early endosomal compartments to the plasma membrane as well as in responses to salinity stress.	1607.34	2186.57	1143.36	2009.79	2283.56	1482.94		1785.59	0.226448	0.334471	0.677032	0.498386	0.999953
719	TPS7	AT1G06410	AT1G06410.1	837152	TPS7	Encodes an enzyme putatively involved in trehalose biosynthesis. Though the protein has both trehalose-6-phosphate synthase (TPS)-like and trehalose-6-phosphate phosphatase (TPP)-like domains, neither activity has been detected in enzymatic assays nor has the protein been able to complement yeast TPS or TPP mutants.	3499.37	6929.01	1565.07	6080	5942.9	2158.89		4362.54	0.241807	0.622526	0.388429	0.697698	0.999953
720	T2D23.12	AT1G06420	AT1G06420.1	837153		DNA ligase-like protein	6.5339	2.08047	0	0.955224	0	5.91207		2.58028	-0.330615	1.85661	-0.178074	0.858665	0.999953
3906		AT1G06423	AT1G06423.1		locus_tag AT1G06423	Natural antisense transcript overlaps with AT1G31200	3.73366	8.32188	2.01295	8.59702	5.22315	7.88275		5.9619	0.636382	0.833758	0.763269	0.445303	0.999953
721	FTSH8	AT1G06430	AT1G06430.1	837154	FTSH8	encodes a FtsH protease that is localized to the chloroplast	2933.72	2896.02	3343.51	3318.45	3064.94	3455.6		3168.71	0.101127	0.152161	0.664606	0.506302	0.999953
722	F12K11.21	AT1G06440	AT1G06440.1	837156		Ubiquitin carboxyl-terminal hydrolase family protein	70.9395	79.0579	54.3496	100.299	85.6596	75.8715		77.6961	0.35838	0.292195	1.22651	0.220007	0.999953
3955		AT1G06443	AT1G06443.1		locus_tag AT1G06443	None	0	1.04024	0	1.91045	2.08926	0		0.83999	1.90494	2.46803	0.771845	0.440206	0.999953
723	F12K11.20	AT1G06450	AT1G06450.1	837157		Deadenylase.	89.6078	136.271	125.809	125.134	110.731	112.329		116.647	-0.0122236	0.270223	-0.0452353	0.96392	0.999953
725	ACD32.1	AT1G06460	AT1G06460.1	837158	ACD32.1	ACD32.1 encodes an alpha-crystallin domain containing protein with homology to small heat shock proteins.	1610.14	1731.99	2065.29	1535.05	1730.95	1817.96		1748.56	-0.0889662	0.189187	-0.470255	0.638173	0.999953
3991		AT1G06463	AT1G06463.1		locus_tag AT1G06463	None	0	2.08047	1.00647	0	2.08926	0		0.862701	-0.57284	2.55832	-0.223913	0.822825	0.999953
727	F12K11.18	AT1G06470	AT1G06470.1	837159		Nucleotide/sugar transporter family protein	299.626	256.938	236.522	237.851	199.524	231.556		243.669	-0.24569	0.209402	-1.17329	0.24068	0.999953
4002		AT1G06473	AT1G06473.1		locus_tag AT1G06473	None	28.0024	18.7242	12.0777	13.3731	30.2943	11.8241		19.0493	-0.0910414	0.613957	-0.148286	0.882117	0.999953
728		AT1G06475	AT1G06475.1	2745744		transmembrane protein	13.0678	12.4828	3.01942	11.4627	17.7587	3.94138		10.2888	0.210495	0.850158	0.247595	0.804448	0.999953
730	CalS7	AT1G06490	AT1G06490.1	837160	CalS7	Encodes Callose Synthase 7 (CalS7), a phloem-specific callose synthase responsible for callose deposition in developing sieve elements during phloem formation and in mature phloem induced by wounding.	46.6707	29.1266	16.1036	31.5224	36.562	23.6483		30.6056	-0.00681378	0.514512	-0.0132432	0.989434	0.999953
731	F12K11.25	AT1G06500	AT1G06500.1	837161		hypothetical protein	45.7373	28.0864	46.2978	30.5672	30.2943	46.3112		37.8824	-0.166169	0.402649	-0.412688	0.679835	0.999953
735	F12K11.16	AT1G06510	AT1G06510.1	837162		forkhead-associated domain protein	164.281	212.208	204.314	277.97	188.033	170.465		202.879	0.133192	0.294561	0.452171	0.651146	0.999953
733		AT1G06515	AT1G06515.1	5007668		Encodes a 56-amino acid polypeptide with low but significant similarity to human small subunit of serine palmitoyltransferase that localizes to the ER and physically interacts with and greatly stimulates the activity of LCB1/LCB2 heterodimer ser palmitoyltransferase complex. Mutants have low pollen viability.	84.9407	120.667	136.881	87.8806	103.418	107.403		106.865	-0.196377	0.293341	-0.669448	0.50321	0.999953
736	GPAT1	AT1G06520	AT1G06520.1	837163	GPAT1	sn-glycerol-3-phosphate 2-O-acyltransferase. Expressed in flower buds and siliques. Homozygous mutant plants are male sterile.	442.439	536.761	468.011	383.045	573.502	579.382		497.19	0.0857512	0.255585	0.335509	0.737241	0.999953
737	PMD2	AT1G06530	AT1G06530.1	837164	PMD2	Encodes PEROXISOMAL AND MITOCHONDRIAL DIVISION FACTOR2. Involved in mitochondrial morphogenesis.	367.765	305.829	388.499	257.911	353.085	401.035		345.687	-0.0701481	0.261584	-0.268167	0.788571	0.999953
4062		AT1G06537	AT1G06537.1		locus_tag AT1G06537	None	1.86683	6.24141	0	1.91045	0	2.95603		2.16245	-0.722905	1.76285	-0.410077	0.68175	0.999953
738	F12K11.13	AT1G06540	AT1G06540.1	837165		hypothetical protein	2.80024	2.08047	2.01295	1.91045	2.08926	0.985344		1.97979	-0.474385	1.21592	-0.390144	0.69643	0.999953
4069		AT1G06547	AT1G06547.1		locus_tag AT1G06547	None	9.33415	6.24141	19.123	0.955224	7.31241	9.85344		8.80327	-0.941941	0.923704	-1.01974	0.30785	0.999953
739	F12K11.12	AT1G06550	AT1G06550.1	837166		ATP-dependent caseinolytic (Clp) protease/crotonase family protein	110.143	130.029	80.518	151.881	111.775	104.446		114.799	0.199919	0.316417	0.631821	0.527504	0.999953
4071		AT1G06553	AT1G06553.1		locus_tag AT1G06553	None	15.8681	5.20118	9.05827	3.8209	12.5356	8.8681		9.22534	-0.269035	0.767225	-0.35066	0.725843	0.999953
740	F12K11.10	AT1G06560	AT1G06560.1	837167		NOL1/NOP2/sun family protein	242.688	264.22	214.379	206.328	263.247	219.732		235.099	-0.0659954	0.216025	-0.305499	0.759986	0.999953
4077		AT1G06567	AT1G06567.1		locus_tag AT1G06567	None	0	0	4.0259	0	0	0.985344		0.835207	-1.91147	3.37667	-0.566081	0.571339	0.999953
742	PDS1	AT1G06570	AT1G06570.1	837168	PDS1	Mutation of the PDS1 locus disrupts the activity of p-hydroxyphenylpyruvate dioxygenase (HPPDase), the first committed step in the synthesis of both plastoquinone and tocopherols in plants.	6655.25	5828.44	9466.9	4138.99	8010.22	10998.4		7516.37	0.0765974	0.423526	0.180856	0.85648	0.999953
4083		AT1G06573	AT1G06573.1		locus_tag AT1G06573	Natural antisense transcript overlaps with AT1G32460	3.73366	15.6035	11.0712	0.955224	7.31241	9.85344		8.08825	-0.746308	0.974098	-0.766153	0.443585	0.999953
743	F12K11.8	AT1G06580	AT1G06580.1	837169		Pentatricopeptide repeat (PPR) superfamily protein	70.0061	122.748	80.518	100.299	82.5257	50.2526		84.3914	-0.227976	0.405458	-0.562268	0.573934	0.999953
4097		AT1G06587	AT1G06587.1		locus_tag AT1G06587	None	9.33415	13.5231	19.123	26.7463	18.8033	30.5457		19.6793	0.864196	0.500035	1.72827	0.0839397	0.999953
744	F12K11.7	AT1G06590	AT1G06590.1	837170		anaphase-promoting complex subunit	120.411	157.076	226.457	132.776	146.248	207.908		165.146	-0.048949	0.357165	-0.137049	0.890992	0.999953
4100		AT1G06593	AT1G06593.1		locus_tag AT1G06593	None	0	0	0	0	4.17852	0		0.69642	2.92691	3.96989	0.737279	0.460953	0.999953
746	F12K11.24	AT1G06620	AT1G06620.1	837171		encodes a protein whose sequence is similar to a 2-oxoglutarate-dependent dioxygenase The mRNA is cell-to-cell mobile.	223.086	837.389	85.5503	1281.91	411.584	98.5344		489.676	0.645146	0.986159	0.654201	0.512983	0.999953
747	F12K11.23	AT1G06630	AT1G06630.1	837172		F-box/RNI-like superfamily protein	622.588	719.843	659.241	701.135	686.321	794.187		697.219	0.124557	0.166351	0.748759	0.454002	0.999953
748	F12K11.27	AT1G06640	AT1G06640.1	837173		encodes a protein whose sequence is similar to a 2-oxoglutarate-dependent dioxygenase The mRNA is cell-to-cell mobile.	1161.17	1795.45	699.5	1773.85	1395.62	824.733		1275.05	0.127668	0.457599	0.278995	0.780249	0.999953
749	F12K11.6	AT1G06645	AT1G06645.1	3766668		2-oxoglutarate (2OG) and Fe(II)-dependent oxygenase superfamily protein	154.013	96.7419	254.638	120.358	107.597	207.908		156.876	-0.213467	0.473024	-0.451282	0.651786	0.999953
750	F12K11.26	AT1G06650	AT1G06650.2	837175		encodes a protein whose sequence is similar to 2-oxoglutarate-dependent dioxygenase The mRNA is cell-to-cell mobile.	844.74	973.66	937.028	1169.19	867.042	971.549		960.536	0.126785	0.200206	0.633271	0.526557	0.999953
752	JASON	AT1G06660	AT1G06660.1	837176	JASON	Encodes JASON. jason mutant produces diploid male gametes leading to triploid progeny. Diploid gametes in the jason mutant are generated by a defect in male meiosis II.	0	0	0	0	0	1.97069		0.328448	1.84926	4.03883	0.457871	0.647045	0.999953
4200		AT1G06667	AT1G06667.1		locus_tag AT1G06667	None	0	0	0	0	2.08926	0		0.34821	1.9227	4.03238	0.476815	0.633494	0.999953
753	NIH	AT1G06670	AT1G06670.1	837177	NIH	nuclear DEIH-box helicase (NIH) encoding a putative RNA and/or DNA helicase homologous to a group of nucleic acid helicases from the DEAD/H family with nuclear DEIH-box helicase (NIH) distinct N- and C-terminal regions that differ from animal DEIH proteins The mRNA is cell-to-cell mobile.	1367.45	1152.58	1383.9	1106.15	1101.04	1303.61		1235.79	-0.153216	0.181052	-0.846255	0.39741	0.999953
4233		AT1G06677	AT1G06677.1		locus_tag AT1G06677	None	0	1.04024	0	0	1.04463	0		0.347477	0.00291827	4.02298	0.000725399	0.999421	0.999953
754	PSBP-1	AT1G06680	AT1G06680.1	837178	PSBP-1	Encodes a 23 kD extrinsic protein that is part of photosystem II and participates in the regulation of oxygen evolution. Phosphorylation of this protein is dependent on calcium. In plsp1-1 mutant plastids, the nonmature form of the protein localizes in the stroma. The mRNA is cell-to-cell mobile.	9672.98	6645.02	6226.05	8594.15	7384.48	5160.25		7280.49	-0.0928661	0.311642	-0.29799	0.765711	0.999953
755	F12K11.2	AT1G06690	AT1G06690.1	837179		NAD(P)-linked oxidoreductase superfamily protein	284.692	209.087	271.748	265.552	263.247	242.395		256.12	0.00981058	0.2171	0.0451892	0.963957	0.999953
756	F4H5.21	AT1G06700	AT1G06700.1	837180		Protein kinase superfamily protein	2495.02	2207.38	2145.8	2060.42	2378.62	2202.24		2248.25	-0.0444336	0.158122	-0.281009	0.778704	0.999953
757	F4H5.20	AT1G06710	AT1G06710.1	837181		Tetratricopeptide repeat (TPR)-like superfamily protein	137.212	113.386	195.256	105.075	94.0166	140.904		130.975	-0.390741	0.334315	-1.16878	0.242492	0.999953
4288		AT1G06717	AT1G06717.1		locus_tag AT1G06717	Natural antisense transcript overlaps with AT1G34000	0	1.04024	2.01295	0.955224	0	0.985344		0.832292	-0.626743	2.12746	-0.294597	0.768302	0.999953
760	F4H5.19	AT1G06720	AT1G06720.1	837182		P-loop containing nucleoside triphosphate hydrolases superfamily protein	574.984	473.307	625.021	484.299	495.154	528.145		530.151	-0.1507	0.192874	-0.781339	0.434603	0.999953
761	F4H5.18	AT1G06730	AT1G06730.1	837184		pfkB-like carbohydrate kinase family protein	175.482	163.317	185.191	99.3433	176.542	141.89		156.961	-0.328263	0.294549	-1.11446	0.265081	0.999953
762	MUG3	AT1G06740	AT1G06740.1	3766669	MUG3	Encodes a member of a domesticated transposable element gene family MUSTANG. Members of this family are derived from transposable elements genes but gained function in plant fitness and flower development. Known members include: AT3G04605 (MUG1), AT2G30640 (MUG2), AT1G06740 (MUG3), AT5G16505 (MUG4), AT3G06940 (MUG5), AT5G48965 (MUG6), AT3G05850 (MUG7) and AT5G34853 (MUG8).	126.944	126.909	145.939	105.075	90.8828	137.948		122.283	-0.258925	0.26773	-0.967113	0.333488	0.999953
763	F4H5.16	AT1G06750	AT1G06750.2	837186		P-loop containing nucleoside triphosphate hydrolases superfamily protein	10.2676	9.36212	6.03885	11.4627	7.31241	4.92672		8.22839	-0.113752	0.681468	-0.166921	0.867432	0.999953
764	F4H5.15	AT1G06760	AT1G06760.1	837187		winged-helix DNA-binding transcription factor family protein	1254.51	493.072	1288.29	465.194	684.232	1366.67		925.328	-0.271004	0.542567	-0.499485	0.617438	0.999953
766	DRIP1	AT1G06770	AT1G06770.1	837188	DRIP1	Encodes a C3HC4 RING-domain-containing ubiquitin E3 ligase capable of interacting with DREB2A. The DRIP1-GFP fusion protein is nuclear-localized. DRIP1 seems to be involved in regulating stress-related transcriptional changes and drought tolerance.	177.349	165.397	227.463	197.731	171.319	273.926		202.198	0.17364	0.29415	0.59031	0.554983	0.999953
767	GAUT6	AT1G06780	AT1G06780.2	837189	GAUT6	Encodes a protein with putative galacturonosyltransferase activity. Required for synthesis of native homogalacturonan in growing pollen tubes	256.689	273.582	246.586	256.955	235.042	250.277		253.189	-0.0651004	0.171763	-0.379013	0.704678	0.999953
4383		AT1G06787	AT1G06787.1		locus_tag AT1G06787	Natural antisense transcript overlaps with AT1G34630	0	0	9.05827	0.955224	0	7.88275		2.98271	-0.0324913	2.40842	-0.0134907	0.989236	0.999953
768	F4H5.12	AT1G06790	AT1G06790.1	837190		Encodes a subunit of RNA polymerase III involved in maintaining global RNA homeostasis, not just that of genes transcribed by RNA pol III.	70.0061	61.3739	94.6086	74.5075	72.0794	79.8129		75.3981	0.00275686	0.29186	0.00944584	0.992463	0.999953
770	PLA-I{gamma}1	AT1G06800	AT1G06800.1	837191	PLA-I{gamma}1	Encodes a lipase that hydrolyzes phosphatidylcholine, glycolipids as well as triacylglycerols.	270.69	312.071	133.861	297.075	381.29	153.714		258.117	0.215304	0.478686	0.449781	0.652869	0.999953
772	F4H5.25	AT1G06810	AT1G06810.1	837192		endonuclease/glycosyl hydrolase	1.86683	3.12071	1.00647	0	0	8.8681		2.47702	0.569043	1.90647	0.298481	0.765336	0.999953
773	CRTISO	AT1G06820	AT1G06820.1	837193	CRTISO	Encodes carotenoid isomerase. Catalyzes the isomerization of poly-cis-carotenoids to all-trans-carotenoids. Together with PDS and ZDS, CRTiso is required to complete the synthesis of lycopene from phytoene.	380.833	292.306	406.616	381.134	292.496	345.856		349.874	-0.0827965	0.238607	-0.347	0.728591	0.999953
774	F4H5.9	AT1G06830	AT1G06830.1	837195		Encodes a member of the CC-type glutaredoxin (ROXY) family that has been shown to interact with the transcription factor TGA2. CEPD1 is a non secreted polypeptide that is highly similar to CEPD2 which is another member of a novel family related to glutaredoxins. It is induced by nitrogen starvation. It acts downstream of the CEP1 peptide in systemic N-demand signalling .The RNA is expressed in th…	13.0678	4.16094	7.04532	3.8209	1.04463	3.94138		5.5135	-1.45937	0.934454	-1.56174	0.118349	0.999953
4466		AT1G06833	AT1G06833.1		locus_tag AT1G06833	novel transcribed region	12.1344	2.08047	5.03237	9.55224	8.35703	17.7362		9.14878	0.877561	0.822085	1.06748	0.285754	0.999953
775	F4H5.8	AT1G06840	AT1G06840.1	837196		Homomultimers interact with cytoplasmic signaling molecule PBL27, resulting in herbivory resistance, in an ethylene-dependent manner.	531.113	636.624	632.066	554.985	681.098	668.063		617.325	0.0813886	0.19282	0.422097	0.672954	0.999953
776	bZIP52	AT1G06850	AT1G06850.1	837197	bZIP52	bZIP protein involved in heat stress response. Under heat stress localization moves exclusively to nucleus.	28.9359	16.6438	16.1036	9.55224	21.9372	18.7215		18.649	-0.304899	0.550351	-0.554009	0.579573	0.999953
4485		AT1G06867	AT1G06867.1		locus_tag AT1G06867	None	6.5339	1.04024	0	4.77612	1.04463	0.985344		2.39671	-0.160779	1.62439	-0.098978	0.921156	0.999953
781	Plsp2A	AT1G06870	AT1G06870.1	837198	Plsp2A	Peptidase S24/S26A/S26B/S26C family protein	164.281	194.524	196.263	208.239	179.676	180.318		187.217	0.0351641	0.206367	0.170396	0.864698	0.999953
4486	U1.14p	AT1G06873	AT1G06873.1		gene_biotype snRNA	U1	2.80024	3.12071	0	0.955224	2.08926	0.985344		1.65846	-0.565111	1.53566	-0.367993	0.712879	0.999953
4487	U4.10	AT1G06877	AT1G06877.1		gene_biotype snRNA	U4	0	1.04024	0	17.194	10.4463	1.97069		5.10854	4.79601	1.62841	2.94521	0.0032273	0.999953
4491		AT1G06883	AT1G06883.1		locus_tag AT1G06883	None	0	1.04024	0	0	0	6.89741		1.32294	2.69396	3.15387	0.854176	0.393007	0.999953
784	F4H5.5	AT1G06890	AT1G06890.1	837199		UXT3 is a member of the NST-KT subfamily of nucleotide/sugar transporters. It is localized to the golgi and functions as a UDP-Xyl transporter.	774.734	746.889	624.014	752.717	663.34	621.752		697.241	-0.0743806	0.191423	-0.388567	0.697596	0.999953
785	F4H5.4	AT1G06900	AT1G06900.1	837200		Insulinase (Peptidase family M16) family protein	600.186	453.543	525.38	481.433	513.958	477.892		508.732	-0.100714	0.191868	-0.524914	0.599643	0.999953
786	TRFL7	AT1G06910	AT1G06910.1	837201	TRFL7	Arabidopsis thaliana myb family transcription factor (At1g06910)	72.8064	65.5348	103.667	52.5373	67.9009	62.0767		70.7538	-0.408113	0.319643	-1.27678	0.201681	0.999953
4566		AT1G06933	AT1G06933.1		locus_tag AT1G06933	None	0	0	0	3.8209	0	0		0.636816	2.80681	3.97532	0.706059	0.480151	0.999953
792	TIC110	AT1G06950	AT1G06950.1	837205	TIC110	Encodes a protein thought to be a part of the translocon at the chloroplast inner envelope. Involved in protein import into the chloroplast and chloroplast biogenesis. C-terminal half of Tic110 functions as scaffolds for protein-protein interactions.	1985.37	1912.99	2097.49	1741.37	1791.54	2035.72		1927.42	-0.106654	0.151042	-0.706118	0.480115	0.999953
4598		AT1G06953	AT1G06953.1		locus_tag AT1G06953	None	0	0	7.04532	2.86567	0	0.985344		1.81606	-0.861272	2.42221	-0.355573	0.72216	0.999953
793	F10K1.32	AT1G06960	AT1G06960.1	837206		Similar to U2B'. Functions in cold stress induced alternative splicing.	68.1393	60.3337	70.4532	63.0448	54.3207	61.0913		62.8972	-0.156306	0.265008	-0.589818	0.555313	0.999953
794	CHX14	AT1G06970	AT1G06970.1	837207	CHX14	member of Putative Na+/H+ antiporter family	6.5339	3.12071	3.01942	2.86567	1.04463	0		2.76406	-1.69037	1.30092	-1.29936	0.193819	0.999953
4643		AT1G06977	AT1G06977.1		locus_tag AT1G06977	Natural antisense transcript overlaps with AT1G36390	0	1.04024	4.0259	0	0	2.95603		1.33703	-0.769871	2.43468	-0.316211	0.751843	0.999953
795	F10K1.30	AT1G06980	AT1G06980.1	837208		PADRE protein	89.6078	58.2532	123.796	40.1194	67.9009	109.373		81.5085	-0.32218	0.496048	-0.649494	0.516019	0.999953
4677		AT1G06983	AT1G06983.1		locus_tag AT1G06983	None	4.66707	19.7645	2.01295	42.9851	16.7141	5.91207		15.3426	1.31739	1.03926	1.26762	0.204933	0.999953
4688		AT1G06993	AT1G06993.1		locus_tag AT1G06993	None	0.933415	0	0	1.91045	0	0		0.473977	0.849917	3.75002	0.226643	0.820701	0.999953
797	EXO70B2	AT1G07000	AT1G07000.1	837210	EXO70B2	A member of EXO70 gene family, putative exocyst subunits, conserved in land plants. Arabidopsis thaliana contains 23 putative EXO70 genes, which can be classified into eight clusters on the phylogenetic tree.	2729.3	5806.59	542.49	5649.2	5087.34	1344.01		3526.49	0.412193	0.822206	0.501326	0.616142	0.999953
798	SLP1	AT1G07010	AT1G07010.3	837211	SLP1	Calcineurin-like metallo-phosphoesterase superfamily protein	686.993	426.497	844.432	506.269	453.369	546.866		577.404	-0.378198	0.317325	-1.19183	0.233328	0.999953
4762		AT1G07017	AT1G07017.1		locus_tag AT1G07017	None	0	1.04024	0	7.64179	1.04463	1.97069		1.94956	3.32692	1.87113	1.77803	0.0753989	0.999953
799	F10K1.34	AT1G07020	AT1G07020.1	837212		hypothetical protein	108.276	212.208	150.971	207.284	205.792	143.86		171.399	0.241488	0.351721	0.686589	0.492342	0.999953
4778		AT1G07023	AT1G07023.1		locus_tag AT1G07023	None	0	0	0	0	0	1.97069		0.328448	1.84926	4.03883	0.457871	0.647045	0.999953
803		AT1G07025	AT1G07025.1	837213		Mitochondrial substrate carrier family protein	0	1.04024	1.00647	0	0	0		0.341118	-1.89349	4.02609	-0.470304	0.638138	0.999953
4779		AT1G07027	AT1G07027.1		locus_tag AT1G07027	None	0	2.08047	6.03885	4.77612	3.13389	0		2.67155	-0.031043	1.72748	-0.0179701	0.985663	0.999953
804	F10K1.26	AT1G07030	AT1G07030.1	837214		Mitochondrial substrate carrier family protein	178.282	247.576	258.664	285.612	216.238	253.233		239.934	0.14285	0.259265	0.55098	0.581647	0.999953
805	F10K1.25	AT1G07040	AT1G07040.1	837215		plant/protein	1516.8	1397.04	1660.68	1302.93	1570.08	2355.96		1633.91	0.192885	0.292357	0.659759	0.509409	0.999953
806	F10K1.24	AT1G07050	AT1G07050.1	837216		FITNESS encodes a protein with a single CCT domain and belongs to the CCT motif family genes (CMF). FITNESS acts upstream JUB1 thereby controlling H2O2 levels. FITNESS has a role in cellular redox homeostasis controlling H2O2 levels, due to changes in enzymes, metabolites and transcripts related to ROS detoxification.	25.2022	5.20118	13.0842	2.86567	3.13389	8.8681		9.72587	-1.55212	0.884184	-1.75543	0.0791854	0.999953
810	F10K1.22	AT1G07070	AT1G07070.1	837218		Ribosomal protein L35Ae family protein	42.0037	24.9656	55.3561	32.4776	33.4281	42.3698		38.4335	-0.177275	0.424908	-0.417208	0.676526	0.999953
811	F10K1.21	AT1G07080	AT1G07080.1	837219		Thioredoxin superfamily protein	760.733	677.193	738.752	746.985	650.804	737.037		718.584	-0.0279775	0.159427	-0.175488	0.860696	0.999953
812	LSH6	AT1G07090	AT1G07090.1	837220	LSH6	LIGHT-DEPENDENT SHORT HYPOCOTYLS-like protein (DUF640)	459.24	402.571	586.775	296.119	372.933	568.544		447.697	-0.227169	0.337596	-0.672902	0.50101	0.999953
814	F2KP	AT1G07110	AT1G07110.1	837221	F2KP	Encodes the bifunctional enzyme fructose-6-phosphate 2-kinase/fructose-2,6-bisphosphatase.	3446.17	3570.09	3342.5	2841.79	3823.34	3933.49		3492.9	0.0329839	0.203392	0.162169	0.871173	0.999953
815		AT1G07119	AT1G07119.1	6240330	gene_biotype lncRNA	Natural antisense transcript overlaps with AT1G07120	15.8681	18.7242	38.246	15.2836	13.5802	19.7069		20.2348	-0.581834	0.544114	-1.06932	0.284924	0.999953
816	F10K1.18	AT1G07120	AT1G07120.1	837222		CHUP1-like protein	3.73366	4.16094	0	1.91045	10.4463	0		3.37522	0.639607	1.75389	0.36468	0.715351	0.999953
818		AT1G07128	AT1G07128.1	10723134	gene_biotype lncRNA	Natural antisense transcript overlaps with AT1G07130	249.222	384.887	124.803	266.508	330.103	217.761		262.214	0.101834	0.457259	0.222706	0.823765	0.999953
819	STN1	AT1G07130	AT1G07130.1	837223	STN1	Encodes a protein with similarity to yeast STN1, an OB fold protein involved in protecting yeast telomeres. In Arabidopsis, loss of STN1 function mutations exhibit gross morphological abnormalities and defects in telomere architecture and maintenance. STN1 likely plays a role in telomere end capping.	70.0061	109.225	46.2978	79.2836	138.936	71.9301		85.9463	0.363301	0.463477	0.783861	0.433122	0.999953
820		AT1G07135	AT1G07135.1	837224		glycine-rich protein	314.561	186.202	34.2201	164.299	343.683	147.802		198.461	0.293133	0.74475	0.3936	0.693877	0.999953
821	SIRANBP	AT1G07140	AT1G07140.1	837225	SIRANBP	Encodes a putative Ran-binding protein (siRanBP).	1161.17	1314.86	982.319	1388.9	1326.68	1006.04		1196.66	0.105885	0.234749	0.451058	0.651948	0.999953
5048		AT1G07143	AT1G07143.1		locus_tag AT1G07143	None	0.933415	0	0	0	1.04463	0		0.329674	0.00291792	4.08047	0.000715093	0.999429	0.999953
822	MAPKKK13	AT1G07150	AT1G07150.1	837226	MAPKKK13	Member of MEKK subfamily. Involved in wound induced signaling where it interacts with At5g40440, and activates At1g59580.	208.152	576.29	149.965	513.911	419.941	184.259		342.086	0.259258	0.617876	0.419595	0.674781	0.999953
823	F10K1.13	AT1G07160	AT1G07160.1	837227		Protein phosphatase 2C family protein	32.6695	175.8	6.03885	132.776	130.579	16.7509		82.4356	0.385553	1.10887	0.347698	0.728067	0.999953
824	F10K1.35	AT1G07170	AT1G07170.1	837228		Similar to human splicing factor 3b, 14 kda subunit, SF3b14b.	203.484	198.685	218.405	230.209	235.042	338.958		237.464	0.374079	0.252473	1.48166	0.138431	0.999953
826	NDA1	AT1G07180	AT1G07180.1	837229	NDA1	Internal NAD(P)H dehydrogenase in mitochondria. The predicted protein sequence has high homology with other designated NAD(P)H DHs from microorganisms	481.642	406.732	383.467	333.373	303.987	297.574		367.796	-0.444272	0.191341	-2.32189	0.020239	0.999953
828	F10K1.9	AT1G07200	AT1G07200.2	837231		Encodes a member of an eight-gene family (SMAX1 and SMAX1-like) that has weak similarity to AtHSP101, a ClpB chaperonin required for thermotolerance.	1170.5	574.21	1152.41	735.523	610.064	1304.6		924.551	-0.128583	0.435797	-0.295053	0.767953	0.999953
5164		AT1G07203	AT1G07203.1		locus_tag AT1G07203	novel transcribed region	11.201	14.5633	2.01295	12.4179	10.4463	10.8388		10.2467	0.280148	0.770022	0.363818	0.715994	0.999953
829	F10K1.8	AT1G07210	AT1G07210.1	837232		Ribosomal protein S18	192.283	243.415	246.586	208.239	208.926	191.157		215.101	-0.164689	0.209853	-0.784783	0.432581	0.999953
830	F10K1.7	AT1G07220	AT1G07220.1	837233		O-glucosyltransferase rumi-like protein (DUF821)	348.164	579.411	207.334	530.149	492.02	231.556		398.106	0.143799	0.500008	0.287593	0.773658	0.999953
832	NPC1	AT1G07230	AT1G07230.1	837234	NPC1	non-specific phospholipase C1	1253.58	1094.33	1304.39	1130.99	1244.15	1400.17		1237.93	0.047662	0.181392	0.262757	0.792738	0.999953
833	UGT71C5	AT1G07240	AT1G07240.1	837235	UGT71C5	Encodes a UDP-glucosyltransferase that plays a role in abscisic acid (ABA) glucosylation from ABA to ABA-glucose ester and regulates ABA homeostasis, thereby influencing the ABA signal network.	435.905	826.987	324.085	634.269	625.733	387.24		539.036	0.0539608	0.436258	0.12369	0.901561	0.999953
834	UGT71C4	AT1G07250	AT1G07250.1	837236	UGT71C4	UDP-glucosyl transferase 71C4	215.619	185.162	263.696	170.985	165.051	219.732		203.374	-0.257679	0.260013	-0.991025	0.321673	0.999953
835	UGT71C3	AT1G07260	AT1G07260.1	837237	UGT71C3	Encodes a uridine diphosphate-glycosyltransferase that acts on methyl salicylate (MeSA) to form MeSA glucosides in vitro and in vivo and facilitates negative regulation of the SAR response by modulating homeostasis of MeSA and SA.	15.8681	20.8047	6.03885	14.3284	7.31241	0		10.7254	-0.97855	1.12446	-0.870238	0.384171	0.999953
836	F10K1.2	AT1G07270	AT1G07270.1	837238		Cell division control, Cdc6	1.86683	0	2.01295	0	0	0		0.64663	-2.82519	3.30265	-0.855431	0.392312	0.999953
837	F22G5.38	AT1G07280	AT1G07280.1	837239		Tetratricopeptide repeat (TPR)-like superfamily protein	1053.83	638.705	1644.58	641.911	794.963	1505.61		1046.6	-0.18159	0.486042	-0.373609	0.708695	0.999953
839	GONST2	AT1G07290	AT1G07290.1	837240	GONST2	Encodes a GDP-mannose transporter.	6.5339	14.5633	49.3173	16.2388	20.8926	28.575		22.6868	-0.0982312	0.787047	-0.12481	0.900674	0.999953
840	F22G5.36	AT1G07300	AT1G07300.1	837241		josephin protein-like protein	36.4032	35.368	42.2719	38.209	53.2761	32.5164		39.6741	0.118429	0.357831	0.330965	0.740671	0.999953
841	F22G5.35	AT1G07310	AT1G07310.1	837242		Calcium-dependent lipid-binding (CaLB domain) family protein	575.917	756.251	697.487	660.06	717.66	795.173		700.425	0.098695	0.201434	0.489962	0.62416	0.999953
5306		AT1G07313	AT1G07313.1		locus_tag AT1G07313	None	12.1344	10.4024	20.1295	11.4627	13.5802	38.4284		17.6896	0.573706	0.678073	0.846083	0.397506	0.999953
842	RPL4	AT1G07320	AT1G07320.1	837243	RPL4	encodes a plastid ribosomal protein L4	2224.33	2038.86	2016.97	2142.57	2321.17	1783.47		2087.9	-0.00770096	0.181501	-0.0424293	0.966156	0.999953
5343		AT1G07323	AT1G07323.1		locus_tag AT1G07323	None	0	1.04024	3.01942	1.91045	0	4.92672		1.81614	0.766128	1.84286	0.415727	0.67761	0.999953
843	F22G5.33	AT1G07330	AT1G07330.1	837244		dentin sialophosphoprotein	28.9359	4.16094	10.0647	8.59702	8.35703	3.94138		10.6762	-1.05331	0.881892	-1.19438	0.232329	0.999953
845	SR45a	AT1G07350	AT1G07350.1	837246	SR45a	Encodes a serine/arginine rich-like protein, SR45a. Involved in the regulation of stress-responsive alternative splicing.	934.348	1869.3	1148.39	932.299	1536.65	1166.65		1264.61	-0.120364	0.365571	-0.32925	0.741967	0.999953
846	MAC5A	AT1G07360	AT1G07360.1	837248	MAC5A	Encodes MAC5A, a component of the MOS4-associated complex (MAC) that contributes to snc1- mediated autoimmunity. MAC is a highly conserved nuclear protein complex associated with the spliceosome. Homologues include AT1G07360 (MAC5A), AT2G29580 (MAC5B) and AT5G07060 (MAC5C).	471.374	629.342	463.985	542.567	540.073	475.921		520.544	-0.00532025	0.217531	-0.0244574	0.980488	0.999953
847	PCNA1	AT1G07370	AT1G07370.1	837249	PCNA1	Encodes putative proliferating cell nuclear antigen involved in cell cycle regulation. May be sumoylated.	4.66707	0	0	7.64179	4.17852	6.89741		3.89747	1.97327	1.42048	1.38915	0.164786	0.999953
848	F22G5.28	AT1G07380	AT1G07380.1	837250		Encodes a neutral ceramidase that is involved in sphingolipid homeostasis and responses to oxidative stress.	260.423	157.076	255.645	192.955	236.086	272.94		229.187	0.0596674	0.308931	0.193141	0.846848	0.999953
849	RLP1	AT1G07390	AT1G07390.3	837251	RLP1	receptor like protein 1	256.689	285.024	366.357	272.239	315.478	403.991		316.63	0.12731	0.273543	0.465412	0.641637	0.999953
5406		AT1G07393	AT1G07393.1		locus_tag AT1G07393	None	0	2.08047	0	4.77612	0	0		1.14277	1.21635	3.23617	0.37586	0.707021	0.999953
850	F22G5.25	AT1G07400	AT1G07400.1	837252		HSP20-like chaperones superfamily protein	21.4685	102.983	31.2007	21.9702	59.5439	43.3551		46.7536	-0.31721	0.710089	-0.446718	0.655079	0.999953
5414		AT1G07407	AT1G07407.1		locus_tag AT1G07407	None	0	1.04024	1.00647	0	2.08926	0		0.689328	0.0221711	2.69152	0.00823739	0.993428	0.999953
851	RABA2b	AT1G07410	AT1G07410.1	837253	RABA2b	RAB GTPase homolog A2B	8.40073	12.4828	6.03885	5.73135	16.7141	7.88275		9.54176	0.167543	0.71202	0.235307	0.813971	0.999953
852	SMO2-1	AT1G07420	AT1G07420.1	837254	SMO2-1	Arabidopsis thaliana sterol 4-alpha-methyl-oxidase mRNA. The sterol 4alpha-methyl oxidase2 family proteins SMO2-1 and SMO2-2 function partially through effects on auxin accumulation, auxin response and PIN1 expression to regulate embryogenesis in Arabidopsis.	152.147	113.386	106.686	81.1941	111.775	99.5198		110.785	-0.350214	0.285167	-1.2281	0.21941	0.999953
853	HAI2	AT1G07430	AT1G07430.1	837255	HAI2	Encodes a member of the group A protein phosphatase 2C (PP2C) family that is responsible for negatively regulating seed dormancy.	246.422	179.961	175.127	160.478	172.364	266.043		200.066	-0.00689639	0.319586	-0.0215791	0.982784	0.999953
854	F22G5.39	AT1G07440	AT1G07440.1	837256		NAD(P)-binding Rossmann-fold superfamily protein	689.794	499.313	498.205	512	600.662	436.507		539.413	-0.123806	0.253581	-0.488229	0.625387	0.999953
5474		AT1G07453	AT1G07453.1		locus_tag AT1G07453	None	0	0	0	1.91045	0	0		0.318408	1.81041	4.04237	0.447859	0.654255	0.999953
856	F22G5.19	AT1G07460	AT1G07460.1	837258		Concanavalin A-like lectin family protein	0	0	2.01295	0	0	0		0.335492	-1.87265	4.03626	-0.463956	0.642679	0.999953
857	F22G5.18	AT1G07470	AT1G07470.1	837259		Transcription factor IIA, alpha/beta subunit	299.626	344.318	364.344	359.164	275.782	314.325		326.26	-0.0860597	0.209734	-0.410328	0.681565	0.999953
859		AT1G07473	AT1G07473.1	837260		hypothetical protein	0	0	2.01295	0	5.22315	0		1.20602	1.37337	3.22055	0.426441	0.669786	0.999953
861		AT1G07476	AT1G07476.1	837261		transmembrane protein	0	2.08047	0	0	0	0		0.346745	-1.91416	4.03264	-0.474665	0.635026	0.999953
5497		AT1G07477	AT1G07477.1		locus_tag AT1G07477	Natural antisense transcript overlaps with AT1G48100	0.933415	4.16094	0	0	1.04463	0		1.02316	-2.24678	2.49255	-0.901398	0.367377	0.999953
862	F22G5.14	AT1G07480	AT1G07480.1	837262		Transcription factor IIA, alpha/beta subunit	375.233	471.227	376.421	400.239	422.03	403.991		408.19	0.0043728	0.188949	0.0231427	0.981536	0.999953
864		AT1G07485	AT1G07485.1	5007669		hypothetical protein	7.46732	4.16094	1.00647	0.955224	2.08926	2.95603		3.10588	-1.08548	1.19026	-0.911968	0.361785	0.999953
865	RTFL3	AT1G07490	AT1G07490.1	837263	RTFL3	ROTUNDIFOLIA like 3	10.2676	6.24141	8.0518	10.5075	14.6248	19.7069		11.5667	0.861658	0.590057	1.4603	0.144208	0.999953
867	F22G5.11	AT1G07500	AT1G07500.1	837264		SMR5 is a member of the SIAMESE-RELATED Cyclin-Dependent Kinase Inhibitor family. It is induced by ROS/oxidative stress.	66.2725	154.995	38.246	81.1941	126.4	64.0474		88.5259	0.0663071	0.58678	0.113002	0.910029	0.999953
866	ftsh10	AT1G07510	AT1G07510.1	837265	ftsh10	encodes an FtsH protease that is localized to the mitochondrion	432.171	615.819	277.787	633.314	559.921	377.387		482.733	0.244665	0.388407	0.62992	0.528747	0.999953
5609		AT1G07513	AT1G07513.1		locus_tag AT1G07513	Natural antisense transcript overlaps with AT1G48960	12.1344	9.36212	4.0259	16.2388	18.8033	21.6776		13.707	1.14589	0.585945	1.95563	0.050509	0.999953
5612		AT1G07517	AT1G07517.1		locus_tag AT1G07517	Natural antisense transcript overlaps with AT1G48970	0	0	3.01942	0	0	0.985344		0.667461	-1.49604	3.50934	-0.426301	0.669888	0.999953
868	F22G5.41	AT1G07520	AT1G07520.1	837266		GRAS family transcription factor	444.305	467.066	126.816	399.284	562.011	305.457		384.156	0.286892	0.538239	0.53302	0.59402	0.999953
869	SCL14	AT1G07530	AT1G07530.1	837267	SCL14	Encodes a member of the GRAS family of transcription factors. The protein interacts with the TGA2 transcription factor and affects the transcription of stress-responsive genes. The protein is found in the nucleus and is also exported to the cytoplasm.	1712.82	1883.87	1850.91	1570.39	1918.98	2083.02		1836.66	0.0326675	0.187179	0.174525	0.861453	0.999953
5661		AT1G07543	AT1G07543.1		locus_tag AT1G07543	Natural antisense transcript overlaps with AT1G49350	0	0	0	0.955224	1.04463	1.97069		0.661757	2.85848	2.48813	1.14885	0.25062	0.999953
5663		AT1G07547	AT1G07547.1		locus_tag AT1G07547	Natural antisense transcript overlaps with AT1G49360	0	2.08047	0	0.955224	0	0		0.505949	-0.95076	3.71053	-0.256233	0.797771	0.999953
5688		AT1G07567	AT1G07567.1		locus_tag AT1G07567	Natural antisense transcript overlaps with AT1G49540	0	1.04024	2.01295	0	0	1.97069		0.837312	-0.61952	2.55649	-0.242332	0.808523	0.999953
874	APK1A	AT1G07570	AT1G07570.3	837271	APK1A	Protein kinase capable of phosphorylating tyrosine, serine, and threonine residues	268.823	226.771	422.719	298.985	278.916	401.035		316.208	0.0923403	0.337728	0.273416	0.784533	0.999953
877	F22G5.3	AT1G07590	AT1G07590.1	837272		Tetratricopeptide repeat (TPR)-like superfamily protein	682.326	777.056	1404.03	875.941	787.651	1860.33		1064.56	0.299523	0.470979	0.635957	0.524805	0.999953
5718		AT1G07593	AT1G07593.1		locus_tag AT1G07593	None	0.933415	1.04024	0	0	4.17852	0.985344		1.18959	1.37272	2.06654	0.664261	0.506523	0.999953
880	MT1C	AT1G07610	AT1G07610.1	837274	MT1C	one of the five metallothioneins (MTs) genes identified in Arabidopsis. MTs are cysteine-rich proteins required for heavy metal tolerance. The mRNA is cell-to-cell mobile.	45.7373	43.6899	156.004	29.6119	73.1241	236.483		97.4416	0.467083	0.833902	0.560118	0.575399	0.999953
881		AT1G07615	AT1G07615.1	5007670		GTP-binding protein Obg/CgtA	80.2737	86.3395	121.783	68.7761	94.0166	76.8568		88.0077	-0.267748	0.308091	-0.869056	0.384816	0.999953
882	ATOBGM	AT1G07620	AT1G07620.1	837275	ATOBGM	GTP-binding protein Obg/CgtA	254.822	511.796	262.69	520.597	319.657	203.966		345.588	0.0212288	0.473217	0.0448606	0.964218	0.999953
884	PLL5	AT1G07630	AT1G07630.1	837276	PLL5	Encodes a protein phosphatase 2C like gene, similar to POL. Involved in leaf development. Knockout mutants have abnormally shaped leaves.	942.749	1147.38	827.322	1088.96	1075.97	848.381		988.459	0.0467256	0.229645	0.203469	0.838768	0.999953
5798		AT1G07637	AT1G07637.1		locus_tag AT1G07637	Natural antisense transcript overlaps with AT1G50440	0	0	0	0	0	2.95603		0.492672	2.43367	3.99533	0.60913	0.542438	0.999953
886	OBP2	AT1G07640	AT1G07640.3	837277	OBP2	A member of the DOF transcription factors. Prominently expressed in the phloem of leaves and other organs. Expression is induced by wounding, MeJA and insect feeding. Upregulates glucosinolate biosynthesis. PEAR protein involved in the formation of a short-range concentration gradient that peaks at protophloem sieve elements, and activates gene expression that promotes radial growth. Locally prom…	290.292	192.444	291.878	236.896	166.096	259.146		239.458	-0.226295	0.308421	-0.733722	0.463118	0.999953
888	DSI-1VOC	AT1G07645	AT1G07645.1	2745745	DSI-1VOC	Ortholog of HC205/ Xhdsi-1voc from Xerophyta humilis. Member of VOC metalloenzyme superfamily. Not involved in response to abiotic stress, unlike its Xerophyta ortholog.	0	1.04024	0	11.4627	0	0		2.08382	3.42852	2.99211	1.14586	0.251855	0.999953
5810		AT1G07647	AT1G07647.1		locus_tag AT1G07647	Natural antisense transcript overlaps with AT1G50560	6.5339	4.16094	1.00647	18.1493	4.17852	2.95603		6.16419	1.10989	1.09779	1.01102	0.312009	0.999953
887	F24B9.29	AT1G07650	AT1G07650.2	837278		Leucine-rich repeat receptor-like kinase with extracellular malectin-like domain, which possesses cell death induction activity in plant leaves.	2871.18	3411.97	2404.47	3403.46	3036.74	2218.01		2890.97	-0.00486326	0.26689	-0.018222	0.985462	0.999953
889	F24B9.25	AT1G07660	AT1G07660.1	837279		Histone superfamily protein	149.346	185.162	122.79	190.09	204.747	135.978		164.685	0.215198	0.297132	0.72425	0.468912	0.999953
890	ECA4	AT1G07670	AT1G07670.1	837280	ECA4	TPLATE complex protein involved in clathrin-mediated endocytosis.	957.684	1179.63	812.225	950.448	1104.17	886.81		981.828	-0.00396655	0.231456	-0.0171374	0.986327	0.999953
5840		AT1G07683	AT1G07683.1		locus_tag AT1G07683	None	2.80024	2.08047	0	0	1.04463	0		0.987557	-2.19491	2.39202	-0.917598	0.358829	0.999953
5855		AT1G07693	AT1G07693.1		locus_tag AT1G07693	Natural antisense transcript overlaps with AT1G50900	0	2.08047	0	0	0	0		0.346745	-1.91416	4.03264	-0.474665	0.635026	0.999953
5857		AT1G07697	AT1G07697.1		locus_tag AT1G07697	Natural antisense transcript overlaps with AT1G50910	0.933415	0	3.01942	0	1.04463	0		0.832911	-1.88802	2.54169	-0.742822	0.45759	0.999953
893	F24B9.21	AT1G07700	AT1G07700.3	837283		Thioredoxin superfamily protein	684.193	732.326	780.018	839.642	667.518	680.873		730.762	-0.00522106	0.187295	-0.0278761	0.977761	0.999953
894	Negative on TATA less2a	AT1G07705	AT1G07705.2	837284		NOT2 / NOT3 / NOT5 family	235.221	236.133	270.742	257.911	203.703	277.867		246.929	-0.00434161	0.22226	-0.019534	0.984415	0.999953
896	F24B9.19	AT1G07710	AT1G07710.1	837285		Ankyrin repeat family protein	0.933415	2.08047	0	0	1.04463	1.97069		1.00487	0.00196379	2.02236	0.000971039	0.999225	0.999953
897	KCS3	AT1G07720	AT1G07720.1	837286	KCS3	Encodes KCS3, a member of the 3-ketoacyl-CoA synthase family involved in the biosynthesis of VLCFA (very long chain fatty acids).	2734.91	2296.84	1202.74	2005.02	2588.59	1141.03		1994.85	-0.120633	0.445536	-0.270758	0.786577	0.999953
899	EXO70H6	AT1G07725	AT1G07725.1	837287	EXO70H6	A member of EXO70 gene family, putative exocyst subunits, conserved in land plants. Arabidopsis thaliana contains 23 putative EXO70 genes, which can be classified into eight clusters on the phylogenetic tree.	0	1.04024	0	1.91045	0	0		0.491781	0.850109	3.71137	0.229056	0.818826	0.999953
900		AT1G07728	AT1G07728.1	5007671	gene_biotype lncRNA	Natural antisense transcript overlaps with AT1G07725	319.228	403.611	473.043	345.791	346.817	516.32		400.802	0.0160276	0.291179	0.0550438	0.956104	0.999953
5915		AT1G07733	AT1G07733.1		locus_tag AT1G07733	Natural antisense transcript overlaps with AT1G51390	0	1.04024	0	0	0	0.985344		0.337597	0.00291806	4.05765	0.000719149	0.999426	0.999953
901	AT1G07730	AT1G07740	AT1G07740.1	837288		Tetratricopeptide repeat (TPR)-like superfamily protein	16.8015	27.0461	46.2978	26.7463	30.2943	47.2965		32.4137	0.213301	0.524174	0.406928	0.684061	0.999953
5919		AT1G07743	AT1G07743.1		locus_tag AT1G07743	Natural antisense transcript overlaps with AT1G51402	25.2022	23.9254	11.0712	11.4627	10.4463	10.8388		15.4911	-0.879101	0.552909	-1.58996	0.111845	0.999953
903	RAD51D	AT1G07745	AT1G07745.1	837289	RAD51D	Is a suppressor of SNI1. Encodes a member of the RecA/RAD51 family of DNA recombination and repair proteins. Both RAD51 and SNI1 have a dual role in pathogen-related gene transcription and somatic homologous recombination.	94.2749	81.1384	146.945	80.2388	113.865	121.197		106.277	-0.032499	0.357447	-0.0909199	0.927556	0.999953
905	F24B9.13	AT1G07750	AT1G07750.1	837290		RmlC-like cupins superfamily protein	348.164	229.892	243.567	289.433	281.005	248.307		273.395	-0.00598516	0.257757	-0.0232201	0.981475	0.999953
5937		AT1G07753	AT1G07753.1		locus_tag AT1G07753	Natural antisense transcript overlaps with AT1G51550	0.933415	3.12071	5.03237	0.955224	1.04463	1.97069		2.17617	-1.18531	1.30985	-0.904919	0.365508	0.999953
907	RPS15A	AT1G07770	AT1G07770.1	837291	RPS15A	Encodes cytoplasmic ribosomal protein S15a.	1600.81	1309.66	1187.64	1570.39	1371.6	1170.59		1368.45	0.00499462	0.226233	0.0220774	0.982386	0.999953
5999		AT1G07777	AT1G07777.1		locus_tag AT1G07777	None	0	0	1.00647	1.91045	0	0		0.486154	0.850049	3.72337	0.228301	0.819412	0.999953
908	PAI1	AT1G07780	AT1G07780.3	837292	PAI1	Encodes phosphoribosylanthranilate isomerase which catalyzes the third step of the tryptophan biosynthetic pathway. Member of gene family. The mRNA is cell-to-cell mobile.	82.1405	67.6153	30.1942	64.9552	86.7042	67.0034		66.4355	0.279187	0.447446	0.623955	0.532657	0.999953
909	HTB1	AT1G07790	AT1G07790.1	837293	HTB1	Encodes a histone 2B (H2B) protein.	126.944	132.11	227.463	136.597	129.534	205.937		159.764	-0.0430097	0.37178	-0.115686	0.907901	0.999953
6020		AT1G07793	AT1G07793.1		locus_tag AT1G07793	None	1.86683	0	3.01942	0.955224	0	0.985344		1.1378	-1.32141	1.97166	-0.670202	0.502729	0.999953
910		AT1G07795	AT1G07795.1	837294		forkhead box protein G1	1.86683	0	0	0	1.04463	0		0.485243	-0.818755	3.71857	-0.22018	0.825731	0.999953
912	ECA1	AT1G07810	AT1G07810.1	837296	ECA1	Encodes an ER-type Ca2+-pumping ATPase. The mRNA is cell-to-cell mobile.	1010.89	1232.68	1134.3	1096.6	1084.33	1240.55		1133.22	0.0187547	0.171803	0.109164	0.913073	0.999953
913	F24B9.8	AT1G07820	AT1G07820.1	837297		Histone superfamily protein	169.881	119.627	220.418	107.94	124.311	175.391		152.928	-0.323339	0.356125	-0.907939	0.363911	0.999953
6073		AT1G07823	AT1G07823.1		locus_tag AT1G07823	Natural antisense transcript overlaps with AT1G52580	35.4698	4.16094	22.1424	14.3284	16.7141	20.6922		18.918	-0.260545	0.762511	-0.341694	0.732581	0.999953
914	F24B9.7	AT1G07830	AT1G07830.1	837298		ribosomal protein L29 family protein	237.087	214.288	281.813	168.119	175.498	260.131		222.823	-0.280199	0.283409	-0.988672	0.322824	0.999953
915	F24B9.6	AT1G07840	AT1G07840.2	837299		Sas10/Utp3/C1D family	292.159	209.087	313.014	197.731	225.64	282.794		253.404	-0.20599	0.279732	-0.736383	0.461498	0.999953
916	F24B9.5	AT1G07850	AT1G07850.1	837300		transferring glycosyl group transferase (DUF604)	6.5339	2.08047	0	5.73135	0	2.95603		2.88363	0.011002	1.71625	0.00641049	0.994885	0.999953
6145		AT1G07853	AT1G07853.1		locus_tag AT1G07853	Natural antisense transcript overlaps with AT1G53100	0.933415	0	0	0	0	6.89741		1.30514	2.69396	3.1633	0.85163	0.394419	0.999953
917	F24B9.4	AT1G07870	AT1G07870.2	837302		Protein kinase superfamily protein	808.337	1300.29	282.819	1010.63	1072.83	503.511		829.737	0.113409	0.585405	0.193727	0.84639	0.999953
919	ATMPK13	AT1G07880	AT1G07880.2	837303	ATMPK13	member of MAP Kinase	3.73366	14.5633	1.00647	3.8209	5.22315	2.95603		5.21725	-0.681719	1.10537	-0.616732	0.537412	0.999953
920		AT1G07885	AT1G07885.1	7922436		hypothetical protein	2.80024	2.08047	0	1.91045	8.35703	2.95603		3.01737	1.42154	1.31334	1.08239	0.279081	0.999953
921	APX1	AT1G07890	AT1G07890.3	837304	APX1	Encodes a cytosolic ascorbate peroxidase APX1. Ascorbate peroxidases are enzymes that scavenge hydrogen peroxide in plant cells. Eight types of APX have been described for Arabidopsis: three cytosolic (APX1, APX2, APX6), two chloroplastic types (stromal sAPX, thylakoid tAPX), and three microsomal (APX3, APX4, APX5) isoforms. At least part of the induction of heat shock proteins during light stres…	5299.93	9838.55	3397.86	7221.49	7421.05	3574.83		6125.62	-0.0250295	0.491763	-0.0508974	0.959407	0.999953
6201		AT1G07893	AT1G07893.1		locus_tag AT1G07893	Natural antisense transcript overlaps with AT1G53500	9.33415	4.16094	13.0842	0.955224	3.13389	12.8095		7.24631	-0.654869	1.04529	-0.626497	0.530989	0.999953
6207		AT1G07897	AT1G07897.1		locus_tag AT1G07897	None	2.80024	5.20118	2.01295	0	2.08926	1.97069		2.34572	-1.31345	1.32667	-0.990031	0.322159	0.999953
922	LBD1	AT1G07900	AT1G07900.1	837305	LBD1	LOB domain-containing protein 1	152.147	104.024	78.505	92.6567	173.408	135.978		122.786	0.262633	0.395497	0.664058	0.506653	0.999953
924		AT1G07901	AT1G07901.1	6240572		hypothetical protein	0.933415	2.08047	5.03237	0	0	0		1.34104	-3.87123	2.13722	-1.81134	0.0700883	0.999953
923		AT1G07902	AT1G07902.1		locus_tag AT1G07902	hypothetical protein	74.6732	78.0177	98.6345	64	67.9009	113.315		82.7568	-0.0349149	0.351806	-0.0992449	0.920944	0.999953
925	RNL	AT1G07910	AT1G07910.1	837306	RNL	Encodes a tRNA ligase that resembles the yeast Trl1 RNA ligase in structure and function but very different in sequence. Like Trl1, AtRNL consists of two domains, an N-terminal ligase component and a C-terminal 5'-kinase/2',3'-cyclic phosphodiesterase (CPD) component that can function in tRNA splicing in vivo when expressed as separate polypeptides. Requires a 2'-PO4 end for tRNA splicing in vivo.	508.711	581.492	417.687	507.224	589.171	472.965		512.875	0.0575487	0.224126	0.25677	0.797356	0.999953
926	T6D22.2	AT1G07920	AT1G07920.1	837307		GTP binding Elongation factor Tu family protein	4017.42	4257.68	3913.17	3838.09	4064.65	4252.75		4057.29	-0.0038795	0.130827	-0.0296536	0.976343	0.999953
928	T6D22.31	AT1G07930	AT1G07930.1	837308		GTP binding Elongation factor Tu family protein	2963.59	2923.06	2936.89	3146.51	2786.03	2764.88		2920.16	-0.0207209	0.135714	-0.15268	0.878651	0.999953
6242		AT1G07933	AT1G07933.1		locus_tag AT1G07933	Natural antisense transcript overlaps with AT1G53708	0	0	0	0	2.08926	0		0.34821	1.9227	4.03238	0.476815	0.633494	0.999953
929	T6D22.3	AT1G07940	AT1G07940.1	837309		GTP binding Elongation factor Tu family protein	2793.71	2830.48	2875.5	2619.22	2765.13	2747.14		2771.86	-0.0639121	0.115261	-0.554497	0.579239	0.999953
6300		AT1G07943	AT1G07943.1		locus_tag AT1G07943	Natural antisense transcript overlaps with AT1G54160	2.80024	10.4024	0	11.4627	22.9818	10.8388		9.74765	1.78534	1.06812	1.67148	0.0946266	0.999953
931	MED22B	AT1G07950	AT1G07950.1	837310	MED22B	Surfeit locus protein 5 subunit 22 of Mediator complex	120.411	151.874	170.094	139.463	115.954	187.215		147.502	0.00208998	0.301734	0.00692657	0.994473	0.999953
6314		AT1G07957	AT1G07957.1		locus_tag AT1G07957	None	0	1.04024	1.00647	1.91045	1.04463	1.97069		1.16208	1.298	1.70503	0.761275	0.446493	0.999953
932	PDIL5-1	AT1G07960	AT1G07960.2	837311	PDIL5-1	Encodes a protein disulfide isomerase-like (PDIL) protein, a member of a multigene family within the thioredoxin (TRX) superfamily.	209.085	224.691	274.768	245.493	228.774	251.263		239.012	0.0348507	0.208591	0.167077	0.86731	0.999953
6320		AT1G07963	AT1G07963.1		locus_tag AT1G07963	Natural antisense transcript overlaps with AT1G54320	0	0	1.00647	0	0	1.97069		0.496194	0.887829	3.71217	0.239167	0.810976	0.999953
933	T6D22.6	AT1G07970	AT1G07970.1	837312		cytochrome B561, amino-terminal protein	166.148	144.593	238.534	188.179	131.623	181.303		175.063	-0.13176	0.313	-0.420956	0.673787	0.999953
934	NF-YC10	AT1G07980	AT1G07980.1	837313	NF-YC10	nuclear factor Y, subunit C10	92.4081	93.6212	80.518	113.672	102.374	76.8568		93.2416	0.136109	0.27451	0.495826	0.620017	0.999953
6365		AT1G07983	AT1G07983.1		locus_tag AT1G07983	Natural antisense transcript overlaps with AT1G54690	0.933415	2.08047	0	1.91045	1.04463	4.92672		1.81595	1.40002	1.54402	0.90674	0.364544	0.999953
935		AT1G07985	AT1G07985.1	2745747		Expressed protein	17.7349	8.32188	26.1683	25.7911	20.8926	31.531		21.74	0.581406	0.544494	1.06779	0.285615	0.999953
936	T6D22.8	AT1G07990	AT1G07990.1	837314		SIT4 phosphatase-associated family protein	1223.71	1397.04	1468.45	1194.99	1309.97	1543.05		1356.2	-0.0145193	0.193363	-0.0750883	0.940144	0.999953
937	GATA10	AT1G08000	AT1G08000.1	837315	GATA10	Encodes a member of the GATA factor family of zinc finger transcription factors.	42.9371	47.8508	76.4921	65.9105	76.2579	73.9008		63.8915	0.369957	0.343565	1.07682	0.281562	0.999953
939	GATA11	AT1G08010	AT1G08010.1	837316	GATA11	Encodes a member of the GATA factor family of zinc finger transcription factors.	175.482	157.076	122.79	201.552	164.007	122.183		157.182	0.098964	0.30524	0.324217	0.745774	0.999953
940	TPST	AT1G08030	AT1G08030.1	837318	TPST	Encodes a tyrosylprotein sulfotransferase (TPST). This protein is a 500-aa type I transmembrane protein that shows no sequence similarity to animal TPSTs. Activity confirmed by protein expression in yeast. TPST is expressed throughout the plant body, and the highest levels of expression are in the root apical meristem. TPST acts in the auxin pathway to maintain postembryonic root stem cell niche …	321.095	324.553	360.318	331.463	378.156	370.489		347.679	0.102393	0.172036	0.595184	0.55172	0.999953
941		AT1G08035	AT1G08035.1	837319		hypothetical protein	0	0	1.00647	0	3.13389	0		0.69006	1.54659	3.49171	0.442933	0.657814	0.999953
6433		AT1G08037	AT1G08037.1		locus_tag AT1G08037	Natural antisense transcript overlaps with AT1G55190	0	0	1.00647	0	0	0.985344		0.33197	0.00291793	4.07804	0.000715523	0.999429	0.999953
942	T6D22.12	AT1G08040	AT1G08040.1	837320		trimethylguanosine synthase (DUF707)	249.222	151.874	175.127	177.672	206.837	247.321		201.342	0.131673	0.300167	0.438665	0.660904	0.999953
6446		AT1G08043	AT1G08043.1		locus_tag AT1G08043	Natural antisense transcript overlaps with AT1G55265	29.8693	21.8449	9.05827	15.2836	32.3835	17.7362		21.0293	0.100127	0.617539	0.162138	0.871197	0.999953
943	T6D22.13	AT1G08050	AT1G08050.1	837321		Zinc finger (C3HC4-type RING finger) family protein	33.6029	106.104	17.1101	209.194	53.2761	24.6336		73.9868	0.873925	0.91783	0.952165	0.341014	0.999953
944	MOM	AT1G08060	AT1G08060.1	837322	MOM	Encodes a transcriptional silencer that is required for proper expression of PRR/NLR immune receptor genes.	1079.03	958.057	947.093	1006.81	991.353	1052.35		1005.78	0.0315191	0.146275	0.215479	0.829394	0.999953
946	OTP82	AT1G08070	AT1G08070.1	837325	OTP82	Encodes a chloroplast RNA editing factor.	16.8015	23.9254	34.2201	25.7911	26.1157	48.2819		29.1893	0.421687	0.49544	0.851136	0.394694	0.999953
947	ACA7	AT1G08080	AT1G08080.1	837326	ACA7	alpha carbonic anhydrase 7	1.86683	0	0	2.86567	0	0		0.78875	0.6097	3.397	0.179482	0.857559	0.999953
6550		AT1G08087	AT1G08087.1		locus_tag AT1G08087	Natural antisense transcript overlaps with AT1G56010	1.86683	0	4.0259	0	0	2.95603		1.47479	-0.993943	2.30848	-0.430561	0.666788	0.999953
948	NRT2:1	AT1G08090	AT1G08090.1	837327	NRT2:1	High-affinity nitrate transporter. Up-regulated by nitrate. Functions as a repressor of lateral root initiation independently of nitrate uptake.	9.33415	4.16094	0	0	0	0.985344		2.41341	-3.66197	2.14796	-1.70486	0.0882209	0.999953
6582		AT1G08103	AT1G08103.1		locus_tag AT1G08103	None	0.933415	0	0	0.955224	0	0		0.314773	0.00291792	4.08047	0.000715093	0.999429	0.999953
951	T6D22.20	AT1G08110	AT1G08110.4	837330		Encodes a Zn2+ dependent glyoxylase.	4261.97	5036.82	4991.11	3998.57	5213.75	5260.75		4793.83	0.0183745	0.202719	0.0906404	0.927778	0.999953
6584		AT1G08113	AT1G08113.1		locus_tag AT1G08113	None	1.86683	0	0	0	0	0		0.311138	-1.77833	4.04485	-0.439652	0.660189	0.999953
952	U1.5	AT1G08115	AT1G08115.1	3766679	U1.5	U1A small nuclear RNA	224.953	147.713	309.994	206.328	118.043	257.175		210.701	-0.230982	0.429985	-0.537188	0.591138	0.999953
6585		AT1G08117	AT1G08117.1		locus_tag AT1G08117	None	0	0	2.01295	0	0	0.985344		0.499716	-0.91039	3.71249	-0.245223	0.806284	0.999953
953	T6D22.21	AT1G08120	AT1G08120.1	837331		TP53-regulating kinase-like protein	0.933415	3.12071	2.01295	1.91045	5.22315	0.985344		2.36433	0.421333	1.25484	0.335765	0.737048	0.999953
955		AT1G08125	AT1G08125.2	2745748		S-adenosyl-L-methionine-dependent methyltransferases superfamily protein	291.225	247.576	260.677	257.911	226.685	286.735		261.801	-0.0518264	0.202517	-0.255912	0.798019	0.999953
956	LIG1	AT1G08130	AT1G08130.1	837333	LIG1	Encodes the Arabidopsis DNA ligase 1 that provides the major DNA ligase activity in cells and plays a key role in both DNA replication and excision repair pathways. In addition, it is an important component of the active DNA demethylation machinery and is indispensable for cell viability. AtLIG1 expresses one major and two minor mRNA transcripts differing only in the length of the 5' untranslated…	121.344	102.983	165.062	128	101.329	82.7689		116.915	-0.318804	0.3234	-0.985789	0.324237	0.999953
960		AT1G08160	AT1G08160.1	837337		Late embryogenesis abundant (LEA) hydroxyproline-rich glycoprotein family	21.4685	9.36212	7.04532	20.0597	14.6248	2.95603		12.5861	-0.0127727	0.848773	-0.0150484	0.987994	0.999953
961		AT1G08165	AT1G08165.1	6241460		hypothetical protein	4.66707	1.04024	0	0.955224	3.13389	0.985344		1.79696	-0.195405	1.61998	-0.120622	0.90399	0.999953
962	T6D22.26	AT1G08170	AT1G08170.1	837338		Histone superfamily protein	1.86683	0	0	0	0	0		0.311138	-1.77833	4.04485	-0.439652	0.660189	0.999953
6755		AT1G08173	AT1G08173.1		locus_tag AT1G08173	None	0	1.04024	0	0	5.22315	1.97069		1.37235	2.74724	2.32327	1.18249	0.237012	0.999953
963	T23G18.4	AT1G08180	AT1G08180.1	837339		cyclin-dependent kinase inhibitor	86.8076	30.1668	105.68	34.3881	49.0976	120.212		71.0586	-0.129017	0.6568	-0.196432	0.844272	0.999953
964	VPS41	AT1G08190	AT1G08190.1	837340	VPS41	Might be involved in protein sorting to the vacuole. The mRNA is cell-to-cell mobile.	1156.5	1099.53	1208.78	1036.42	1092.68	1142.01		1122.65	-0.0830944	0.139164	-0.597096	0.550443	0.999953
6803		AT1G08197	AT1G08197.1		locus_tag AT1G08197	novel transcribed region	7.46732	1.04024	6.03885	4.77612	5.22315	15.7655		6.71853	0.816563	0.967973	0.84358	0.398904	0.999953
965	AXS2	AT1G08200	AT1G08200.1	837341	AXS2	Encodes a putative UDP-D-apiose/UPD-D-xylose synthetase.	1592.41	2126.24	849.465	2291.58	1556.5	827.689		1540.65	0.0336497	0.497826	0.0675933	0.946109	0.999953
966		AT1G08210	AT1G08210.1	837342		Eukaryotic aspartyl protease family protein	540.447	623.101	631.06	505.314	576.635	690.726		594.547	-0.0176013	0.210229	-0.0837247	0.933275	0.999953
6825		AT1G08213	AT1G08213.1		locus_tag AT1G08213	None	10.2676	14.5633	21.136	9.55224	27.1604	11.8241		15.7506	0.0755333	0.63707	0.118564	0.905621	0.999953
967	T23G18.8	AT1G08220	AT1G08220.1	837343		ATPase complex subunit	80.2737	86.3395	74.4791	83.1045	85.6596	69.9594		79.9693	-0.014324	0.250349	-0.0572161	0.954373	0.999953
6827		AT1G08227	AT1G08227.1		locus_tag AT1G08227	None	0	4.16094	0	0	0	0		0.69349	-2.91816	3.97004	-0.735046	0.462312	0.999953
968		AT1G08230	AT1G08230.2	837344		Codes for a H+-driven, high affinity gamma-aminobutyric acid (GABA) transporter. Localized at the plasma membrane. In planta, AtGAT1 expression was highest in flowers and under conditions of elevated GABA concentrations such as wounding or senescence.	599.252	578.371	795.115	503.403	671.697	760.686		651.421	-0.0273762	0.26771	-0.102261	0.91855	0.999953
970	ADT6	AT1G08250	AT1G08250.1	837345	ADT6	Encodes a plastid-localized arogenate dehydratase involved in phenylalanine biosynthesis. Although this enzyme has sequence similarity to prephenate dehydratases, it is 98 times more active with arogenate than prephenate in enzymatic assays.	138.145	204.926	230.483	196.776	143.114	166.523		179.995	-0.178134	0.302016	-0.589818	0.555313	0.999953
971	TIL1	AT1G08260	AT1G08260.1	837346	TIL1	Similar to POL2A, DNA polymerase epsilon catalytic subunit. Essential for Arabidopsis growth. Null homozygotes are embryo lethal, partial loss of function alleles show embryo patterning defects such as root pole displacement. Delayed progression through cell cycle results in embryos with smaller numbers of larger cells.	87.741	74.8969	105.68	69.7314	79.3918	72.9155		81.7261	-0.27429	0.269036	-1.01953	0.307953	0.999953
972	T23G18.12	AT1G08270	AT1G08270.2	837347		vacuolar protein sorting-associated protein	25.2022	26.0059	31.2007	23.8806	18.8033	21.6776		24.4617	-0.35376	0.388257	-0.91115	0.362216	0.999953
6927		AT1G08273	AT1G08273.1		locus_tag AT1G08273	Natural antisense transcript overlaps with AT1G59850	25.2022	16.6438	20.1295	8.59702	16.7141	28.575		19.3103	-0.205263	0.581167	-0.353191	0.723945	0.999953
973	GALT29A	AT1G08280	AT1G08280.1	837348		Encodes a glycosyltransferase (GT) GALT29A, which belongs to the Carbohydrate Active Enzyme family GT29. GALT29A co-expresses with other arabinogalactan GTs, GALT31A and GLCAT14A. The recombinant GALT29A expressed in Nicotiana benthamiana demonstrated a galactosyltransferase activity, transferring galactose from UDP-galactose to a mixture of various oligosaccharides derived from arabinogalactan p…	65.339	38.4887	24.1554	41.0746	26.1157	28.575		37.2914	-0.419491	0.500406	-0.838301	0.401862	0.999953
6944		AT1G08283	AT1G08283.1		locus_tag AT1G08283	None	5.60049	6.24141	1.00647	5.73135	1.04463	2.95603		3.7634	-0.39196	1.12389	-0.348752	0.727275	0.999953
974	WIP3	AT1G08290	AT1G08290.1	837349	WIP3	WIP domain protein 3	30.8027	80.0981	9.05827	85.015	41.7852	18.7215		44.2468	0.280431	0.854387	0.328225	0.742742	0.999953
6947		AT1G08293	AT1G08293.1		locus_tag AT1G08293	None	8.40073	3.12071	6.03885	5.73135	3.13389	3.94138		5.06115	-0.458171	0.841879	-0.544224	0.586287	0.999953
975	NVL	AT1G08300	AT1G08300.1	837350	NVL	no vein-like protein	88.6744	234.053	106.686	185.313	142.07	101.49		143.048	-0.000624287	0.479053	-0.00130317	0.99896	0.999953
976	T23G18.18	AT1G08310	AT1G08310.2	837351		alpha/beta-Hydrolases superfamily protein	14.9346	33.2875	34.2201	26.7463	48.053	39.4138		32.7759	0.472453	0.489115	0.965932	0.334078	0.999953
977		AT1G08315	AT1G08315.1	837352		ARM repeat superfamily protein	370.566	587.733	401.583	524.418	547.386	364.577		466.044	0.0792419	0.30548	0.259402	0.795325	0.999953
979	TGA9	AT1G08320	AT1G08320.1	837353	TGA9	bZIP transcription factor family protein	16.8015	23.9254	67.4338	14.3284	20.8926	34.487		29.6448	-0.632984	0.681689	-0.928553	0.353121	0.999953
981	T23G18.20	AT1G08340	AT1G08340.1	837354		Rho GTPase activating protein with PAK-box/P21-Rho-binding domain-containing protein	2.80024	4.16094	0	8.59702	10.4463	4.92672		5.1552	1.78467	1.03252	1.72846	0.0839055	0.999953
982	T27G7.5	AT1G08350	AT1G08350.2	837355		Endomembrane protein 70 protein family	43.8705	70.736	48.3108	66.8657	47.0083	49.2672		54.3431	0.00579709	0.355476	0.0163079	0.986989	0.999953
983	T27G7.6	AT1G08360	AT1G08360.1	837356		Ribosomal protein L1p/L10e family	1724.95	1522.9	1621.43	1486.33	1572.17	1487.87		1569.28	-0.0992069	0.137391	-0.722078	0.470246	0.999953
984	DCP1	AT1G08370	AT1G08370.1	837357	DCP1	Encodes DCP1 involved in mRNA decapping. DCP1 forms a mRNA decapping complex with DCP2 (At5g13570) and VCS (VARICOSE) (At3g13300). However, unlike DCP2, DCP1 itself does not have mRNA decapping activity in vitro. DCP1, DCP2 and VCS colocalize in cytoplasmic loci, which are putative Arabidopsis mRNA processing bodies. Null mutants of DCP1, DCP2, and VCS accumulate capped mRNAs with a reduced degra…	339.763	467.066	416.68	412.657	408.45	439.464		414.013	0.0437568	0.205499	0.212929	0.831382	0.999953
985	PSAO	AT1G08380	AT1G08380.1	837358	PSAO	Encodes subunit O of photosystem I.	3900.74	2941.79	2757.74	3686.21	3216.41	2175.64		3113.09	-0.0806949	0.295937	-0.272676	0.785102	0.999953
7138		AT1G08387	AT1G08387.1		locus_tag AT1G08387	Natural antisense transcript overlaps with AT1G61420	0	0	0	1.91045	0	0		0.318408	1.81041	4.04237	0.447859	0.654255	0.999953
986	T27G7.27	AT1G08390	AT1G08390.1	837359		Involved in preserving the stability of 45S rDNA repeats.	24.2688	18.7242	21.136	18.1493	11.4909	20.6922		19.0769	-0.347909	0.461156	-0.75443	0.450591	0.999953
987	T27G7.8	AT1G08400	AT1G08400.1	837360		RINT-1 / TIP-1 family	119.477	105.064	203.308	168.119	96.1059	198.054		148.355	0.11235	0.423227	0.26546	0.790655	0.999953
988	LSG1-2	AT1G08410	AT1G08410.1	837361		Encodes a large 60S subunit nuclear export GTPase 1 that is required for 40S maturation and is involved in ribosome biogenesis and affects multiple auxin-regulated development processes.	431.238	421.295	478.075	353.433	395.915	399.064		413.17	-0.212692	0.168264	-1.26404	0.206217	0.999953
989	BSL2	AT1G08420	AT1G08420.1	837362	BSL2	BRI1 suppressor 1 (BSU1)-like 2	841.94	948.695	1029.62	919.881	957.925	892.722		931.798	-0.0255162	0.16271	-0.15682	0.875386	0.999953
7177		AT1G08427	AT1G08427.1		locus_tag AT1G08427	Natural antisense transcript overlaps with AT1G61670	1.86683	0	0	0	0	0		0.311138	-1.77833	4.04485	-0.439652	0.660189	0.999953
990	ALMT1	AT1G08430	AT1G08430.1	837363	ALMT1	Encodes a Al-activated malate efflux transporter. It is essential for aluminum tolerance but does not represent the major Al tolerance QTL. Staurosporine and calyculin A both block all changes in AtALMT1 gene expression (as a result malate release is totally inhibited). AtALMT1 transcription was clearly induced by indole-3-acetic acid, abscisic acid, low pH, hydrogen peroxide and flg22. STOP1 and…	0	0	0	0	0	2.95603		0.492672	2.43367	3.99533	0.60913	0.542438	0.999953
7196		AT1G08433	AT1G08433.1		locus_tag AT1G08433	None	0	1.04024	0	0.955224	0	0		0.332577	0.00291795	4.07582	0.000715916	0.999429	0.999953
992	CRT3	AT1G08450	AT1G08450.1	837365	CRT3	Encodes one of three Arabidopsis calreticulins. In CRT-deficient mouse fibroblasts, this protein restores ER Ca2+ levels. Non-receptor component required for EFR-mediated immunity. Mutants show de-repressed anthocyanin accumulation in the presence of elf18, and EFR accumulation and signalling.	891.411	1575.96	547.522	1934.33	1242.06	750.832		1157.02	0.381509	0.515011	0.740778	0.458828	0.999953
7233		AT1G08457	AT1G08457.1		locus_tag AT1G08457	None	0.933415	1.04024	1.00647	0	0	0.985344		0.660911	-1.47846	2.20049	-0.671874	0.501664	0.999953
993	HDA08	AT1G08460	AT1G08460.1	837366	HDA08	histone deacetylase 8	1045.42	977.821	916.898	1042.15	1092.68	1126.25		1033.54	0.149256	0.144503	1.03289	0.301654	0.999953
994	YAB2	AT1G08465	AT1G08465.1	3766682	YAB2	Member of the YABBY family of Arabidopsis proteins involved in the abaxial cell fate specification in lateral organs	110.143	104.024	96.6216	70.6866	116.998	109.373		101.308	-0.0669798	0.298075	-0.224708	0.822207	0.999953
995	SSL3	AT1G08470	AT1G08470.1	837368	SSL3	Although this enzyme is predicted to encode a strictosidine synthase (SS), it lacks a conserved catalytic glutamate residue found in active SS enzymes and it is not expected to have SS activity.	91.4747	70.736	54.3496	77.3732	85.6596	45.3258		70.8198	-0.0575782	0.390727	-0.147362	0.882846	0.999953
996	SDH6	AT1G08480	AT1G08480.1	837369	SDH6	Encodes subunit 6 of mitochondrial complex II (succinate dehydrogenase complex) and participates in the respiratory chain. It contributes to anchoring succinate dehydrogenase to the inner mitochondrial membrane. The mRNA is cell-to-cell mobile.	280.024	364.082	316.033	362.985	306.076	309.398		323.1	0.0282605	0.208624	0.135462	0.892247	0.999953
997	CPNIFS	AT1G08490	AT1G08490.1	837370	CPNIFS	Chloroplastic NifS-like protein that can catalyze the conversion of cysteine into alanine and elemental sulfur (S(0)) and of selenocysteine into alanine and elemental Se (Se(0)). Overexpression enhances selenium tolerance and accumulation.	322.028	408.813	300.936	394.508	320.701	283.779		338.461	-0.0459957	0.249062	-0.184676	0.853483	0.999953
998	ENODL18	AT1G08500	AT1G08500.1	837371	ENODL18	early nodulin-like protein 18	39.2034	36.4082	19.123	45.8508	29.2496	20.6922		31.7545	0.0164644	0.50446	0.0326376	0.973964	0.999953
7268		AT1G08507	AT1G08507.1		locus_tag AT1G08507	None	6.5339	5.20118	14.0906	12.4179	6.26778	3.94138		8.07547	-0.186113	0.7949	-0.234134	0.814881	0.999953
999	FATB	AT1G08510	AT1G08510.1	837372	FATB	Encodes an acyl-acyl carrier protein thioesterase. Hydrolyzes primarily saturated acyl-ACPs with chain lengths that vary between 8 and 18 carbons. Involved in saturated fatty acid synthesis. Nuclear-encoded, plastid-targeted globular protein that is functional as dimer.	2055.38	2076.31	1644.58	2132.06	2224.02	1874.12		2001.08	0.109089	0.189919	0.574396	0.5657	0.999953
1000	ALB1	AT1G08520	AT1G08520.1	837374	ALB1	Encodes the CHLD subunit of the Mg-chelatase enzyme involved in chlorophyll biosynthesis. Lines carrying recessive mutations of this locus are white and seedling lethal.	1654.94	1684.14	1647.6	1625.79	1688.12	1748.99		1674.93	0.0218734	0.121523	0.179994	0.857157	0.999953
1001	T27G7.21	AT1G08530	AT1G08530.1	837375		chitinase-like protein	55.0715	23.9254	26.1683	36.2985	30.2943	42.3698		35.688	0.0475395	0.473653	0.100368	0.920052	0.999953
1002	SIG2	AT1G08540	AT1G08540.1	837376	SIG2	Enodes a subunit of chloroplast RNA polymerase, confers the ability to recognize promoter sequences on the core enzyme. SIG1 is induced by red and blue light.	427.504	474.347	573.69	463.284	450.235	525.188		485.708	-0.0361234	0.207609	-0.173997	0.861868	0.999953
7311		AT1G08547	AT1G08547.1		locus_tag AT1G08547	Natural antisense transcript overlaps with AT1G62610	8.40073	9.36212	11.0712	2.86567	6.26778	8.8681		7.80594	-0.682202	0.705863	-0.966479	0.333805	0.999953
1003	NPQ1	AT1G08550	AT1G08550.1	837377	NPQ1	Violaxanthin deepoxidase involved in xanthophyll cycle.Two major consequences of the npq1 mutation are the absence of zeaxanthin formation in strong light and the partial inhibition of the quenching of singlet excited chlorophylls in the photosystem II light-harvesting complex	548.848	435.859	651.189	405.97	465.905	591.207		516.496	-0.161236	0.271208	-0.594508	0.552172	0.999953
1004	SYP111	AT1G08560	AT1G08560.1	837378	SYP111	member of SYP11 syntaxin Gene Family	25.2022	18.7242	54.3496	9.55224	22.9818	42.3698		28.8633	-0.392447	0.699344	-0.561164	0.574686	0.999953
1005	ACHT4	AT1G08570	AT1G08570.1	837379	ACHT4	Encodes a member of the thioredoxin family protein. Located in the chloroplast. Shows high activity towards the chloroplast 2-Cys peroxiredoxin A, and poor activity towards the chloroplast NADP-malate dehydrogenase. The mRNA is cell-to-cell mobile.	2139.39	1199.39	2482.97	1614.33	1255.64	2541.2		1872.15	-0.105519	0.409521	-0.257664	0.796666	0.999953
1006	F22O13.6	AT1G08580	AT1G08580.1	837380		hypothetical protein	171.748	133.15	190.224	133.731	132.668	98.5344		143.343	-0.440834	0.27443	-1.60636	0.108194	0.999953
1007	F22O13.7	AT1G08590	AT1G08590.1	837381		Encodes one of the two putative eLRR kinase closely related to PXY (At1g08590/PXL1 and At4g28650/PXL2). Insertion mutants in either pxl1 or pxl2 do not exhibit an obvious phenotype in the stem	0	1.04024	1.00647	0	2.08926	0.985344		0.853552	0.591452	2.128	0.277938	0.78106	0.999953
1008		AT1G08592	AT1G08592.1	10723107	gene_biotype lncRNA	Natural antisense transcript overlaps with AT1G08590	49.471	35.368	125.809	43.9403	47.0083	118.241		69.973	-0.00972434	0.64707	-0.0150283	0.98801	0.999953
7385		AT1G08593	AT1G08593.1		locus_tag AT1G08593	novel transcribed region	3.73366	0	4.0259	0	3.13389	5.91207		2.80092	0.212543	1.65787	0.128202	0.897989	0.999953
1009	ATRX	AT1G08600	AT1G08600.3	837382	ATRX	The Arabidopsis ATRX harbours a N-terminal ADD domain and a C-terminal helicase domain and is devoid of the large central region involved in DAXX interaction in mammals. Arabidopsis ATRX mutant alleles are viable, but with reduced fertility. Their combination with mutants for the H3.3 chaperone HIRA impairs plant survival. ATRX loss affects cellular histone H3.3 pools and modulates the H3.1/H3.3 …	345.363	322.473	386.486	252.179	311.3	391.182		334.831	-0.143467	0.251477	-0.570497	0.56834	0.999953
1010	F22O13.9	AT1G08610	AT1G08610.1	837383		Pentatricopeptide repeat (PPR) superfamily protein	210.952	263.18	193.243	241.672	269.514	220.717		233.213	0.133383	0.229166	0.582036	0.560543	0.999953
1012	PKDM7D	AT1G08620	AT1G08620.1	837384	PKDM7D	Member of family of Jumonji C (JmjC)-containing demethylases, its catalytic domain exhibits both H3K4 and H3K9 demethylation activities. Together with MMD1 promotes in male meiocytes gene expression in an H3K9me3-dependent manner and thereby contributes to meiotic chromosome condensation.	1238.64	1542.67	1042.71	1589.49	1269.22	1135.12		1302.98	0.0628227	0.257589	0.243887	0.807318	0.999953
1013	THA1	AT1G08630	AT1G08630.1	837385	THA1	Encodes a threonine aldolase, involved in threonine degradation to glycine. Primarily expressed in seeds and seedlings.	712.196	1236.84	1319.49	715.463	1887.65	1938.17		1301.63	0.474483	0.470172	1.00917	0.312894	0.999953
7465		AT1G08633	AT1G08633.1		locus_tag AT1G08633	Natural antisense transcript overlaps with AT1G63770	0	2.08047	0	0	0	0		0.346745	-1.91416	4.03264	-0.474665	0.635026	0.999953
1014	CJD1	AT1G08640	AT1G08640.1	837386	CJD1	Encodes a choloroplast membrane protein CJD1 (Chloroplast J-like Domain 1). Predicted to contain a transit peptide, three transmembrane domains and an N-terminal J-like domain. Influences fatty acid composition of chloroplast lipids.	619.787	519.077	631.06	568.358	589.171	628.65		592.684	0.0128719	0.173994	0.0739792	0.941027	0.999953
7477		AT1G08643	AT1G08643.1		locus_tag AT1G08643	None	3.73366	1.04024	5.03237	1.91045	5.22315	2.95603		3.31598	0.0270678	1.06222	0.0254823	0.97967	0.999953
1016		AT1G08645	AT1G08645.1		locus_tag AT1G08645	hypothetical protein	2.80024	2.08047	0	0.955224	0	0		0.972657	-2.19488	2.39973	-0.914638	0.360382	0.999953
1017	PPCK1	AT1G08650	AT1G08650.1	837387	PPCK1	Encodes a phosphoenolpyruvate carboxylase kinase that is expressed at highest levels in leaves. Expression is induced by light. The mRNA is cell-to-cell mobile.	329.495	648.067	264.703	937.075	455.458	387.24		503.673	0.519074	0.505092	1.02768	0.304099	0.999953
1018	MGP2	AT1G08660	AT1G08660.1	837388	MGP2	Encodes a sialyltransferase-like protein that is localized to the Golgi apparatus and is involved in pollen tube growth and pollen germination.	255.756	171.639	206.327	159.522	204.747	178.347		196.056	-0.225555	0.259946	-0.8677	0.385558	0.999953
7528		AT1G08663	AT1G08663.1		locus_tag AT1G08663	None	0	2.08047	0	0	0	0.985344		0.510969	-0.950702	3.7004	-0.256919	0.797241	0.999953
7559		AT1G08677	AT1G08677.1		locus_tag AT1G08677	None	0	0	1.00647	0	0	0.985344		0.33197	0.00291793	4.07804	0.000715523	0.999429	0.999953
1020	ZIGA4	AT1G08680	AT1G08680.4	837390	ZIGA4	A member of ARF GAP domain (AGD), A thaliana has 15 members, grouped into four classes. AGD14 belongs to the class 4, together with AGD15.	873.676	935.172	882.678	840.597	907.783	881.883		886.965	-0.0332197	0.135419	-0.245311	0.806215	0.999953
7566		AT1G08687	AT1G08687.1		locus_tag AT1G08687	novel transcribed region	1.86683	0	3.01942	0.955224	0	4.92672		1.7947	0.266791	1.85434	0.143874	0.8856	0.999953
1022	PS1	AT1G08700	AT1G08700.1	837391	PS1	Encodes a protein similar to animal presenilin whose expression is increased in response to potassium (K+) deprivation. Located in intracellular membrane compartments.	196.951	240.294	199.282	295.164	174.453	164.552		211.783	-0.00438983	0.323925	-0.013552	0.989187	0.999953
1023	F22O13.19	AT1G08710	AT1G08710.2	837392		F-box protein that is induced in roots by drought stress.	208.152	197.645	180.159	174.806	202.658	238.453		200.312	0.0714041	0.224285	0.318363	0.750209	0.999953
1024	EDR1	AT1G08720	AT1G08720.1	837393	EDR1	enhanced disease resistance 1 (EDR1) confers resistance to powdery mildew disease caused by the fungus Erysiphe cichoracearum The mRNA is cell-to-cell mobile.	1334.78	2339.49	826.316	2090.99	1955.55	1184.38		1621.92	0.217006	0.456352	0.475524	0.634414	0.999953
7603		AT1G08727	AT1G08727.1		locus_tag AT1G08727	Natural antisense transcript overlaps with AT1G64740	0.933415	0	5.03237	0	1.04463	0.985344		1.33263	-1.56742	2.0546	-0.762884	0.445532	0.999953
1025	XIC	AT1G08730	AT1G08730.1	837394	XIC	Encodes a class XI myosin that is involved in organelle motility, actin organization, and optimal growth of pollen tubes.	6.5339	3.12071	15.0971	14.3284	4.17852	14.7802		9.67313	0.430713	0.85369	0.504531	0.613888	0.999953
7659		AT1G08747	AT1G08747.1		locus_tag AT1G08747	Natural antisense transcript overlaps with AT1G65230	1.86683	0	0	0	0	0		0.311138	-1.77833	4.04485	-0.439652	0.660189	0.999953
1028	F22O13.24	AT1G08750	AT1G08750.1	837397		GPI8/PIG-K homolog involved in stomata development. Loss of function alleles do not transmit through the pollen.	139.079	104.024	166.068	152.836	116.998	187.215		144.37	0.159796	0.319295	0.500464	0.616749	0.999953
7686		AT1G08753	AT1G08753.1		locus_tag AT1G08753	Natural antisense transcript overlaps with AT1G65420	6.5339	3.12071	0	9.55224	7.31241	4.92672		5.241	1.16287	1.07761	1.07913	0.280532	0.999953
1029	F22O13.25	AT1G08760	AT1G08760.1	837398		CORD2 is a member of a novel and plant specific family of microtubule associated proteins. CORD1 binds microtubules via a conserved protein domain shared among family members. CORD functions may overlap	416.303	353.68	429.765	354.388	399.048	438.478		398.61	-0.0098999	0.196709	-0.0503278	0.959861	0.999953
25		AT1G08765	AT1G08765.1			novel transcribed region	0	2.08047	1.00647	0	2.08926	0.985344		1.02692	-0.00310152	2.02624	-0.00153067	0.998779	0.999953
1030	PRA1.E	AT1G08770	AT1G08770.1	837399	PRA1.E	prenylated RAB acceptor 1.E	176.415	225.731	214.379	256	201.613	195.098		211.54	0.0836078	0.236772	0.353116	0.724002	0.999953
87		AT1G08775	AT1G08775.1			novel transcribed region	0	0	0	0	2.08926	0		0.34821	1.9227	4.03238	0.476815	0.633494	0.999953
1031	AIP3	AT1G08780	AT1G08780.1	837400	AIP3	ABI3-interacting protein 3	111.076	116.506	135.874	108.896	96.1059	113.315		113.629	-0.190077	0.23076	-0.823698	0.410111	0.999953
156		AT1G08785	AT1G08785.1		locus_tag AT1G08785	novel transcribed region	0	0	2.01295	0	0	0		0.335492	-1.87265	4.03626	-0.463956	0.642679	0.999953
165		AT1G08795	AT1G08795.1		locus_tag AT1G08795	novel transcribed region	1.86683	7.28165	0	22.9254	7.31241	5.91207		7.54972	1.9951	1.18714	1.6806	0.0928416	0.999953
1033	F22O13.29	AT1G08800	AT1G08800.1	837402		myosin-binding protein (Protein of unknown function, DUF593)	1027.69	1283.65	1364.78	1231.28	1083.28	1559.8		1258.41	0.0759718	0.242549	0.313223	0.754111	0.999953
207		AT1G08805	AT1G08805.1		locus_tag AT1G08805	novel transcribed region	0	1.04024	0	1.91045	0	0		0.491781	0.850109	3.71137	0.229056	0.818826	0.999953
1034	MYB60	AT1G08810	AT1G08810.1	837403	MYB60	putative transcription factor of the R2R3-MYB gene family. Transcript increases under conditions that promote stomatal opening (white and blue light, abi1-1 mutation) and decreases under conditions that trigger stomatal closure (ABA, desiccation, darkness), with the exception of elevated CO2. Expressed exclusively in guard cells of all tissues. It is required for light-induced opening of stomata.…	39.2034	38.4887	27.1748	19.1045	22.9818	26.6043		28.9263	-0.612075	0.391069	-1.56513	0.117552	0.999953
247		AT1G08815	AT1G08815.2		locus_tag AT1G08815	novel transcribed region	13.0678	27.0461	15.0971	11.4627	4.17852	13.7948		14.1078	-0.898289	0.654778	-1.3719	0.170095	0.999953
1035	VAP27-2	AT1G08820	AT1G08820.1	837404	VAP27-2	Encodes VAP33-like protein that interacts with cowpea mosaic virus protein 60K. Is a SNARE-like protein that may be involved in vesicular transport to or from the ER.	1112.63	1089.13	1128.26	1143.4	1148.05	1228.72		1141.7	0.0801068	0.128249	0.624617	0.532222	0.999953
338		AT1G08825	AT1G08825.1		locus_tag AT1G08825	novel transcribed region	153.08	130.029	237.528	119.403	182.81	259.146		180.333	0.108448	0.412357	0.262995	0.792554	0.999953
1037	CSD1	AT1G08830	AT1G08830.1	837405	CSD1	Encodes a cytosolic copper/zinc superoxide dismutase CSD1 that can detoxify superoxide radicals. Its expression is affected by miR398-directed mRNA cleavage. Regulated by biotic and abiotic stress. Activation of CSD1 in the cytoplasm involves both a CCS-dependent and -independent pathway.	1853.76	2595.39	2099.51	3514.27	2118.51	2049.52		2371.82	0.23045	0.312942	0.736399	0.461488	0.999953
1038	emb2411	AT1G08840	AT1G08840.2	837406	emb2411	Encodes a homolog of human and yeast DNA2. Mutants have increased sensitivity to DNA damage stress.	38.27	28.0864	47.3043	32.4776	39.6959	30.5457		36.0633	-0.148717	0.374172	-0.397456	0.691031	0.999953
1039		AT1G08845	AT1G08845.2	837407		Member of the uL18 RNA-binding protein family. uL18 proteins share a short structurally conserved domain that binds the 5S rRNA and allow its incorporation into ribosomes.	132.545	127.949	119.77	125.134	98.1952	153.714		126.218	-0.0115504	0.267206	-0.0432266	0.965521	0.999953
7879		AT1G08857	AT1G08857.1		locus_tag AT1G08857	Natural antisense transcript overlaps with AT1G66880	13.0678	16.6438	28.1813	15.2836	22.9818	21.6776		19.6393	0.0507084	0.508301	0.0997605	0.920534	0.999953
1040	BON3	AT1G08860	AT1G08860.1	837408	BON3	Encodes a copine-like protein, which is a member of a newly identified class of calcium-dependent, phospholipid binding proteins that are present in a wide range of organisms. Overexpression of this gene suppresses bon1-1 phenotypes. Double mutant analyses with bon1-1 suggest that BON1 and BON3 have overlapping functions in maintaining cellular homeostasis and inhibiting cell death.	4.66707	43.6899	0	38.209	15.6694	2.95603		17.5319	0.235762	1.48362	0.15891	0.87374	0.999953
1042	H2AXA	AT1G08880	AT1G08880.1	837409	H2AXA	Encodes HTA5, a histone H2A protein. H2AX is a meiosis-specific isoform of histone H2A. Upon DSB formation, rapid accumulation of phosphorylated H2AX (&#947	462.974	335.996	537.457	409.791	294.585	465.082		417.648	-0.192426	0.30493	-0.631049	0.528008	0.999953
1043	F7G19.23	AT1G08890	AT1G08890.1	837410		Major facilitator superfamily protein	736.464	540.922	806.186	669.612	583.948	614.855		658.665	-0.157338	0.232538	-0.676611	0.498653	0.999953
7904		AT1G08893	AT1G08893.1		locus_tag AT1G08893	None	6.5339	0	5.03237	1.91045	1.04463	5.91207		3.40557	-0.388079	1.38433	-0.280337	0.779219	0.999953
1044	F7G19.22	AT1G08900	AT1G08900.1	837411		Major facilitator superfamily protein	733.664	697.998	882.678	759.403	855.551	967.608		816.15	0.158151	0.204602	0.772971	0.43954	0.999953
7924		AT1G08907	AT1G08907.1		locus_tag AT1G08907	None	0	0	0	0	0	2.95603		0.492672	2.43367	3.99533	0.60913	0.542438	0.999953
1045	embryo defective 3001	AT1G08910	AT1G08910.1	837412		Encodes an SP-RING domain containing protein that functions in sumolaytion and is involved in positive regulation of sulfur metabolism and stress response.	356.564	367.203	465.998	284.657	432.477	402.02		384.82	-0.0885706	0.26591	-0.333084	0.739071	0.999953
1923		AT1G08915	AT1G08915.1		locus_tag AT1G08915	novel transcribed region	0	1.04024	2.01295	0	0	3.94138		1.16576	0.378524	2.48961	0.152042	0.879154	0.999953
1049	ESL1	AT1G08920	AT1G08920.2	837413	ESL1	Encodes ESL1, a transporter for monosaccharides.	714.996	714.642	489.147	866.388	723.928	633.576		690.446	0.212909	0.262286	0.811746	0.416938	0.999953
1050	ERD6	AT1G08930	AT1G08930.1	837414	ERD6	encodes a putative sucrose transporter whose gene expression is induced by dehydration and cold. The mRNA is cell-to-cell mobile.	5865.58	11448.8	2677.22	9095.64	9586.56	4762.17		7239.33	0.229856	0.564263	0.407356	0.683747	0.999953
7959		AT1G08937	AT1G08937.1		locus_tag AT1G08937	None	6.5339	20.8047	4.0259	10.5075	4.17852	8.8681		9.1531	-0.403529	0.85997	-0.469236	0.638901	0.999953
1051	F7G19.18	AT1G08940	AT1G08940.1	837415		Phosphoglycerate mutase family protein	49.471	184.122	19.123	177.672	92.972	67.0034		98.3938	0.419109	0.806398	0.51973	0.603252	0.999953
7967		AT1G08943	AT1G08943.1		locus_tag AT1G08943	novel transcribed region	0.933415	0	1.00647	0.955224	0	0		0.482519	-0.868872	2.82314	-0.307768	0.758259	0.999953
2621		AT1G08945	AT1G08945.1		locus_tag AT1G08945	novel transcribed region	0	1.04024	8.0518	0	1.04463	0.985344		1.85367	-2.17225	2.05084	-1.0592	0.289509	0.999953
2774		AT1G08955	AT1G08955.1		locus_tag AT1G08955	novel transcribed region	2.80024	0	1.00647	0	0	3.94138		1.29135	0.0419521	2.44431	0.0171632	0.986306	0.999953
1053	CAX11	AT1G08960	AT1G08960.1	837416	CAX11	Encodes a member of the Potassium-dependent sodium-calcium exchanger like-family that localizes to the plasma membrane and nuclear periphery, and has a role in mediating high-af&#64257	35.4698	33.2875	39.2525	51.5821	37.6067	47.2965		40.7492	0.33939	0.325766	1.04182	0.297495	0.999953
8028		AT1G08963	AT1G08963.1		locus_tag AT1G08963	Natural antisense transcript overlaps with AT1G67950	0	0	0	1.91045	2.08926	0		0.666618	2.86762	3.28644	0.872561	0.382902	0.999953
1054	NF-YC9	AT1G08970	AT1G08970.4	837417	NF-YC9	Encodes a NUCLEAR FACTOR-Y C (NF-YC) homologue NF-YC9. NF-YC3., NF-YC4 and NF-YC9 redundantly modulate GA- and ABA-mediated seed germination.	644.99	572.129	723.655	637.135	658.116	772.51		668.089	0.0913482	0.195518	0.467212	0.640349	0.999953
8066		AT1G08973	AT1G08973.1		locus_tag AT1G08973	Natural antisense transcript overlaps with AT1G68290	68.1393	128.989	56.3626	85.015	145.203	93.6077		96.2195	0.353704	0.443513	0.797505	0.425158	0.999953
3171		AT1G08975	AT1G08975.1		locus_tag AT1G08975	novel transcribed region	13.0678	14.5633	7.04532	13.3731	16.7141	10.8388		12.6004	0.236688	0.564791	0.419071	0.675164	0.999953
8073		AT1G08977	AT1G08977.1		locus_tag AT1G08977	None	0	0	0	0	4.17852	0.985344		0.860644	3.23237	3.19842	1.01061	0.312201	0.999953
1055	AMI1	AT1G08980	AT1G08980.1	837418	AMI1	Encodes an enzyme with similarity to bacterial acylamidohydrolases and exhibits indole-3-acetamide amidohydrolase activity in vitro. This enzyme may be involved in the in vivo biosynthesis of indole-acetic acid from indole-3-acetamide, a native metabolite of A. thaliana. It appears to exist as a monomer.	1990.97	1782.96	1450.33	1956.3	2051.65	1746.03		1829.71	0.139214	0.204438	0.680961	0.495896	0.999953
1056		AT1G08985	AT1G08985.1	837419		AP2/B3-like transcriptional factor family protein	0	0	0	2.86567	0	0.985344		0.641836	2.81869	3.38205	0.833429	0.404603	0.999953
1057	PGSIP5	AT1G08990	AT1G08990.1	837420	PGSIP5	plant glycogenin-like starch initiation protein 5	0	1.04024	0	0	2.08926	0		0.521582	0.959049	3.6801	0.260604	0.794398	0.999953
1058	NP1	AT1G09000	AT1G09000.1	837421	NP1	NPK1-related protein kinase 1S	4.66707	12.4828	5.03237	15.2836	3.13389	4.92672		7.58774	0.0859194	0.90513	0.0949249	0.924374	0.999953
3473		AT1G09005	AT1G09005.1		locus_tag AT1G09005	novel transcribed region	56.0049	31.2071	37.2396	11.4627	40.7405	36.4577		35.5187	-0.493681	0.572452	-0.862397	0.388469	0.999953
1059	F7G19.12	AT1G09010	AT1G09010.1	837422		glycoside hydrolase family 2 protein	1691.35	1414.72	1726.1	1369.79	1578.43	1942.11		1620.42	0.017174	0.22235	0.0772383	0.938434	0.999953
3474		AT1G09015	AT1G09015.1		locus_tag AT1G09015	novel transcribed region	0	0	2.01295	0	0	0		0.335492	-1.87265	4.03626	-0.463956	0.642679	0.999953
1060	SNF4	AT1G09020	AT1G09020.1	837423	SNF4	Component of the regulatory subunit of SNF1-related protein kinase. As part of the regulatory complex it binds maltose which promotes kinase activity.	606.72	730.245	580.736	674.388	592.305	611.899		632.715	-0.029299	0.18611	-0.157428	0.874907	0.999953
8158		AT1G09023	AT1G09023.1		locus_tag AT1G09023	Natural antisense transcript overlaps with AT1G68940	51.3378	45.7704	78.505	25.7911	42.8298	52.2232		49.4095	-0.540432	0.427858	-1.26311	0.20655	0.999953
3502		AT1G09025	AT1G09025.1		locus_tag AT1G09025	novel transcribed region	25.2022	8.32188	17.1101	5.73135	13.5802	10.8388		13.4641	-0.757726	0.666788	-1.13638	0.255797	0.999953
8163		AT1G09027	AT1G09027.1		locus_tag AT1G09027	None	562.849	648.067	652.196	556.896	704.08	606.972		621.843	0.00366336	0.189106	0.019372	0.984544	0.999953
3504		AT1G09035	AT1G09035.1		locus_tag AT1G09035	novel transcribed region	0	0	1.00647	0.955224	3.13389	0.985344		1.01349	2.24224	2.03152	1.10373	0.269711	0.999953
1062	F7G19.9	AT1G09040	AT1G09040.1	837425		arginine-glutamic acid dipeptide repeat protein	137.212	144.593	116.751	151.881	141.025	102.476		132.323	-0.0114632	0.267821	-0.0428016	0.96586	0.999953
3584		AT1G09045	AT1G09045.1		locus_tag AT1G09045	novel transcribed region	122.277	92.5809	207.334	64.9552	108.641	139.919		122.618	-0.429825	0.456204	-0.942177	0.346102	0.999953
1063	F7G19.8	AT1G09050	AT1G09050.1	837426		arginine-glutamic acid dipeptide repeat protein	132.545	147.713	135.874	160.478	134.757	127.109		139.746	0.0225795	0.220163	0.102558	0.918314	0.999953
8203		AT1G09053	AT1G09053.1		locus_tag AT1G09053	Natural antisense transcript overlaps with AT1G69270	5.60049	1.04024	0	0.955224	1.04463	3.94138		2.09699	-0.174135	1.61666	-0.107713	0.914223	0.999953
3596		AT1G09055	AT1G09055.1		locus_tag AT1G09055	novel transcribed region	0	0	0	0	2.08926	0		0.34821	1.9227	4.03238	0.476815	0.633494	0.999953
1064	F7G19.7	AT1G09060	AT1G09060.3	837427		JMJ24 is a nuclear localized JmjC domain containing protein. It has been shown to bind to transcribed regions AtSN1 and solo LTR and the promoter of SDC. JMJ24 appears to regulate basal levels of transcription of silenced loci in part by controlling methylation in heterochromatic regions.	1345.98	1775.68	772.972	1643.94	1611.86	1007.02		1359.58	0.130344	0.395127	0.329878	0.741492	0.999953
1065	SRC2	AT1G09070	AT1G09070.1	837428	SRC2	SRC2 specifically binds the peptide PIEPPPHH, and moves from ER to a vacuole fraction where it gets internalized. Involved in Protein Storage Vacuole targeting. The mRNA is cell-to-cell mobile.	25724.9	42960.7	5508.44	38825.1	40595.3	16010.9		28270.9	0.363163	0.707785	0.513099	0.607882	0.999953
3731		AT1G09075	AT1G09075.1		locus_tag AT1G09075	novel transcribed region	0	2.08047	1.00647	0	0	0		0.514491	-2.48622	3.58306	-0.693881	0.487757	0.999953
1066	BIP3	AT1G09080	AT1G09080.1	837429	BIP3	Heat shock protein 70 (Hsp 70) family protein	2.80024	2.08047	0	8.59702	3.13389	0		2.7686	1.26254	1.71565	0.735898	0.461793	0.999953
8254		AT1G09083	AT1G09083.1		locus_tag AT1G09083	None	4.66707	0	5.03237	11.4627	3.13389	5.91207		5.03468	1.07495	1.13531	0.946836	0.343722	0.999953
3772		AT1G09085	AT1G09085.1		locus_tag AT1G09085	novel transcribed region	0	8.32188	0	0	3.13389	0		1.9093	-1.41486	3.07725	-0.459783	0.645672	0.999953
8255		AT1G09087	AT1G09087.1		locus_tag AT1G09087	None	5.60049	6.24141	3.01942	4.77612	1.04463	1.97069		3.77546	-0.918378	1.01187	-0.907607	0.364086	0.999953
8260		AT1G09093	AT1G09093.1		locus_tag AT1G09093	novel transcribed region	1.86683	1.04024	1.00647	1.91045	2.08926	0.985344		1.4831	0.337237	1.39232	0.242213	0.808615	0.999953
8263		AT1G09097	AT1G09097.1		locus_tag AT1G09097	None	0	0	3.01942	0	0	0		0.503237	-2.45837	3.99352	-0.615588	0.538166	0.999953
1068	RPT5B	AT1G09100	AT1G09100.1	837431	RPT5B	Encodes RPT5b (Regulatory Particle 5b), one of the six AAA-ATPases of the proteasome regulatory particle. Essential for gametophyte development. In Arabidopsis, the RPT5 subunit is encoded by two highly homologous genes, RPT5a and RPT5b. RPT5a and RPT5b show accession-dependent functional redundancy. In Wassilewskija (Ws) accession: mutant alleles of RPT5a displayed 50% pollen lethality, indicati…	642.189	680.314	713.59	513.911	679.009	756.744		664.293	-0.0626825	0.224279	-0.279485	0.779873	0.999953
3973		AT1G09105	AT1G09105.1		locus_tag AT1G09105	novel transcribed region	0	3.12071	1.00647	0	0	1.97069		1.01631	-1.05226	2.49455	-0.421821	0.673155	0.999953
1070	F7G19.1	AT1G09130	AT1G09130.3	837432		ATP-dependent caseinolytic (Clp) protease/crotonase family protein	1695.08	2003.49	1877.08	1846.45	1842.73	1952.95		1869.63	0.0172586	0.14786	0.116723	0.90708	0.999953
1071	SR30	AT1G09140	AT1G09140.1	837433	SR30	Encodes a serine-arginine rich RNA binding protein involved in regulation of splicing (including splicing of itself). Exists as 3 alternative spliced forms that are differentially expressed. AT1G09140.1 predominantly accumulates in the cytosol in light grown plants.Barta et al (2010) have proposed a nomenclature for Serine/Arginine-Rich Protein Splicing Factors (SR proteins): Plant Cell. 2010, 22…	1850.96	2431.03	2335.02	1439.52	2581.28	2492.92		2188.46	-0.0227177	0.309269	-0.073456	0.941443	0.999953
1072	T12M4.18	AT1G09150	AT1G09150.1	837434		pseudouridine synthase and archaeosine transglycosylase (PUA) domain-containing protein	298.693	247.576	243.567	247.403	249.666	275.896		260.467	-0.0318904	0.196034	-0.162678	0.870772	0.999953
1074		AT1G09157	AT1G09157.1	3766688		Loss-of-function mutation in this gene together with DMP9 induces maternal haploids, with an average haploid induction rate of 2.1&#8201	2.80024	14.5633	2.01295	2.86567	5.22315	2.95603		5.07022	-0.807453	1.07724	-0.749561	0.453519	0.999953
1075	T12M4.15	AT1G09160	AT1G09160.2	837436		Protein phosphatase 2C family protein	395.768	710.481	235.515	571.224	582.903	218.746		452.44	0.0331675	0.548304	0.060491	0.951765	0.999953
4191		AT1G09165	AT1G09165.1		locus_tag AT1G09165	novel transcribed region	0	1.04024	0	0	1.04463	0.985344		0.511701	0.920135	2.79849	0.328798	0.742309	0.999953
8354		AT1G09167	AT1G09167.1		locus_tag AT1G09167	Natural antisense transcript overlaps with AT1G70340	8.40073	9.36212	2.01295	2.86567	3.13389	1.97069		4.62434	-1.31363	0.982511	-1.33701	0.181219	0.999953
1076	T12M4.14	AT1G09170	AT1G09170.1	837437		P-loop nucleoside triphosphate hydrolases superfamily protein with CH (Calponin Homology) domain-containing protein	3.73366	5.20118	4.0259	0	0	3.94138		2.81702	-1.71065	1.4987	-1.14142	0.253697	0.999953
1078	SARA1A	AT1G09180	AT1G09180.1	837438	SARA1A	A member of ARF-like GTPase family. A thaliana has 21 members, in two subfamilies, ARF and ARF-like (ARL) GTPases.	21.4685	44.7301	58.3755	37.2537	40.7405	53.2086		42.6295	0.0775079	0.47219	0.164145	0.869617	0.999953
4296		AT1G09185	AT1G09185.1		locus_tag AT1G09185	novel transcribed region	54.1381	40.5692	35.2266	45.8508	48.053	54.1939		46.3386	0.185836	0.329961	0.563207	0.573294	0.999953
1079	T12M4.11	AT1G09190	AT1G09190.1	837439		Tetratricopeptide repeat (TPR)-like superfamily protein	22.402	30.1668	21.136	40.1194	31.3389	24.6336		28.2994	0.386018	0.409417	0.942849	0.345758	0.999953
8406		AT1G09193	AT1G09193.1		locus_tag AT1G09193	Natural antisense transcript overlaps with AT1G70760	5.60049	6.24141	2.01295	4.77612	4.17852	6.89741		4.95115	0.195112	0.849123	0.22978	0.818263	0.999953
1080		AT1G09195	AT1G09195.2	6241311		Ppx-GppA phosphatase	194.15	181.001	238.534	238.806	182.81	253.233		214.756	0.137674	0.250437	0.549733	0.582502	0.999953
1081	H3.1	AT1G09200	AT1G09200.1	837440		Histone superfamily protein	29.8693	18.7242	19.123	17.194	7.31241	12.8095		17.5054	-0.856945	0.539813	-1.58748	0.112403	0.999953
8433		AT1G09203	AT1G09203.1		locus_tag AT1G09203	novel transcribed region	0	0	0	0	0	1.97069		0.328448	1.84926	4.03883	0.457871	0.647045	0.999953
4465		AT1G09205	AT1G09205.1		locus_tag AT1G09205	novel transcribed region	0	3.12071	0	0	0	0		0.520118	-2.50173	3.99098	-0.626847	0.53076	0.999953
1082	CRT1b	AT1G09210	AT1G09210.1	837441	CRT1b	Encodes one of three Arabidopsis calreticulins.Post-transcriptionally regulates together with CRT1 VAMP721/722 levels under ER stress.	531.113	627.262	531.419	689.672	562.011	443.405		564.147	0.00480045	0.248248	0.0193373	0.984572	0.999953
8444		AT1G09217	AT1G09217.1		locus_tag AT1G09217	None	0	1.04024	4.0259	0	1.04463	0		1.01846	-2.24033	2.49262	-0.898785	0.368767	0.999953
1083	T12M4.7	AT1G09220	AT1G09220.1	837442		Pentatricopeptide repeat (PPR) superfamily protein	18.6683	28.0864	34.2201	31.5224	17.7587	26.6043		26.1434	-0.0876561	0.457627	-0.191545	0.848099	0.999953
1084	T12M4.6	AT1G09230	AT1G09230.1	837443		Encodes a U12-type spliceosomal protein that is an indispensible component of the minor spliceosome and plays a crucial role in U12 intron splicing and plant development.	350.031	338.076	405.609	244.537	369.799	432.566		356.77	-0.0633861	0.290235	-0.218396	0.827121	0.999953
4563		AT1G09235	AT1G09235.1		locus_tag AT1G09235	novel transcribed region	3.73366	2.08047	0	0	2.08926	5.91207		2.30258	0.45209	1.75435	0.257697	0.796641	0.999953
1085	NAS3	AT1G09240	AT1G09240.1	837444	NAS3	Encodes a nicotianamine synthase.	477.908	290.226	600.865	250.269	354.129	456.214		404.935	-0.368489	0.38695	-0.952292	0.340949	0.999953
8491		AT1G09247	AT1G09247.1		locus_tag AT1G09247	Natural antisense transcript overlaps with AT1G71430	7.46732	4.16094	1.00647	0	1.04463	0.985344		2.44412	-2.66238	1.5694	-1.69644	0.0898035	0.999953
1089	AIF4	AT1G09250	AT1G09250.1	837446		basic helix-loop-helix (bHLH) DNA-binding superfamily protein	898.878	1329.42	797.128	1323.94	1125.07	855.279		1054.95	0.127357	0.31151	0.408838	0.682658	0.999953
8498		AT1G09253	AT1G09253.1		locus_tag AT1G09253	Natural antisense transcript overlaps with AT1G71480	0	6.24141	1.00647	2.86567	5.22315	0.985344		2.72034	0.334836	1.51884	0.220454	0.825517	0.999953
8500		AT1G09257	AT1G09257.1		locus_tag AT1G09257	Natural antisense transcript overlaps with AT1G71490	82.1405	13.5231	61.3949	30.5672	29.2496	67.9888		47.4773	-0.298724	0.712369	-0.419339	0.674968	0.999953
1090	T12M4.3	AT1G09260	AT1G09260.1	837447		Chaperone DnaJ-domain superfamily protein	19.6017	31.2071	19.123	57.3135	5.22315	40.3991		28.8112	0.560896	0.801423	0.699875	0.484005	0.999953
1091	IMPA-4	AT1G09270	AT1G09270.1	837448	IMPA-4	Protein interacts with Agrobacterium proteins VirD2 and VirE2.	977.285	1252.44	1023.58	1232.24	1148.05	1107.53		1123.52	0.100683	0.183845	0.547654	0.58393	0.999953
1092	T12M4.1	AT1G09280	AT1G09280.1	837449		rhodanese-like domain protein	677.659	637.664	778.005	684.896	734.374	682.844		699.24	0.00589619	0.167603	0.0351796	0.971937	0.999953
1093		AT1G09290	AT1G09290.1	837450		hypothetical protein	152.147	138.351	196.263	107.94	160.873	182.289		156.31	-0.110342	0.31406	-0.351341	0.725333	0.999953
8560		AT1G09297	AT1G09297.1		locus_tag AT1G09297	Natural antisense transcript overlaps with AT1G72070	135.345	111.305	125.809	106.03	230.863	303.486		168.806	0.78122	0.433231	1.80324	0.0713506	0.999953
1094	T31J12.2	AT1G09300	AT1G09300.1	837451		Encodes a mitochondrial protease ICP55. Alters the stability of proteins by removal of a single amino acid from their sequence.	114.81	127.949	110.712	105.075	122.222	119.227		116.666	-0.0288183	0.22019	-0.130879	0.895871	0.999953
1095	T31J12.3	AT1G09310	AT1G09310.1	837452		plant/protein (Protein of unknown function, DUF538)	7568.13	4093.33	6485.72	5161.08	4649.65	4410.4		5394.72	-0.351741	0.29239	-1.20298	0.228983	0.999953
1096	T31J12.4	AT1G09320	AT1G09320.1	837453		Heterochromatin-binding protein which can bind to three H3K9me2 tails. Preferentially binds to long TEs. Required for transcriptional silencing, non-CG DNA methylation, and H3K9 dimethylation at some loci.	394.834	504.514	548.529	363.94	496.199	618.796		487.802	0.0307281	0.293643	0.104644	0.916658	0.999953
8624		AT1G09327	AT1G09327.1		locus_tag AT1G09327	Natural antisense transcript overlaps with AT1G72600	4.66707	1.04024	0	2.86567	1.04463	1.97069		1.93138	0.0312618	1.52951	0.0204391	0.983693	0.999953
1097	ECH	AT1G09330	AT1G09330.1	837454		ECHIDNA localizes to the TGN, and has been shown to function in the vacuolar sorting pathway of cell wall components ,mucilage, and wax.	302.426	405.692	272.755	349.612	319.657	246.336		316.08	-0.0989258	0.274581	-0.360279	0.718639	0.999953
1098	CRB	AT1G09340	AT1G09340.1	837455	CRB	Encodes CHLOROPLAST RNA BINDING (CRB), a putative RNA-binding protein. CRB is important for the proper functioning of the chloroplast. Mutations in CRB also affects the circadian system, altering the expression of both oscillator and output genes. The mRNA is cell-to-cell mobile.	1140.63	662.63	726.675	868.299	738.553	669.049		800.973	-0.152899	0.298265	-0.512629	0.608211	0.999953
1099	GolS3	AT1G09350	AT1G09350.1	837457	GolS3	Predicted to encode a galactinol synthase	21.4685	27.0461	29.1878	33.4328	24.0265	9.85344		24.1692	-0.204827	0.550841	-0.371844	0.710009	0.999953
1102	UMAMIT25	AT1G09380	AT1G09380.1	837460	UMAMIT25	nodulin MtN21-like transporter family protein	38.27	24.9656	72.4662	32.4776	50.1422	84.7396		50.5102	0.302096	0.570504	0.529524	0.596442	0.999953
1103	F14J9.5	AT1G09390	AT1G09390.1	837461		GDSL-motif esterase/acyltransferase/lipase. Enzyme group with broad substrate specificity that may catalyze acyltransfer or hydrolase reactions with lipid and non-lipid substrates.	105.476	201.806	94.6086	182.448	215.194	131.051		155.097	0.396319	0.408874	0.969294	0.332398	0.999953
1105	F14J9.6	AT1G09400	AT1G09400.1	837462		FMN-linked oxidoreductases superfamily protein	3.73366	16.6438	11.0712	13.3731	14.6248	14.7802		12.3711	0.452917	0.663841	0.682268	0.495069	0.999953
1106	F14J9.7	AT1G09410	AT1G09410.1	837463		pentatricopeptide (PPR) repeat-containing protein	29.8693	55.1325	35.2266	27.7015	68.9455	28.575		40.9084	0.0577889	0.531459	0.108736	0.913412	0.999953
1107	NIMIN-3	AT1G09415	AT1G09415.1	837464	NIMIN-3	encodes a kinase that physically interacts with NPR1/NIM1	100.809	114.426	161.036	114.627	168.185	207.908		144.498	0.38326	0.352146	1.08835	0.276439	0.999953
1108	G6PD4	AT1G09420	AT1G09420.2	837465	G6PD4	Encodes a protein similar to glucose-6-phosphate dehydrogenase but, based on amino acid differences in the active site and lack of activity, does not encode a functional G6PDH. The amino acid sequence for the consensus sequence of the G6PDH active site (DHYLGKE) differs in three places in this protein. gc exon splice site at 20574 is based on protein alignment, and is not confirmed experimentally.	782.202	1329.42	1569.09	872.12	1412.34	1619.91		1264.18	0.0851578	0.384546	0.22145	0.824742	0.999953
1109		AT1G09421	AT1G09421.1	6241087	gene_biotype lncRNA	Natural antisense transcript overlaps with AT1G09420	2.80024	7.28165	4.0259	6.68657	9.40166	4.92672		5.85379	0.581512	0.798816	0.727967	0.466634	0.999953
8823		AT1G09427	AT1G09427.1		locus_tag AT1G09427	None	0	2.08047	1.00647	0	0	0.985344		0.678715	-1.51885	2.6314	-0.577201	0.563804	0.999953
1110	ACLA-3	AT1G09430	AT1G09430.1	837466	ACLA-3	Encodes subunit A of the heteromeric enzyme ATP citrate lyase (ACL). In animals, ACL is encoded by a single gene	4129.43	4946.32	4270.47	4387.34	4997.51	4670.53		4566.93	0.0747117	0.161742	0.46192	0.644139	0.999953
8834		AT1G09433	AT1G09433.1		locus_tag AT1G09433	Natural antisense transcript overlaps with AT1G74300	0	2.08047	4.0259	0	0	0		1.01773	-3.47304	2.98472	-1.16361	0.244583	0.999953
8841		AT1G09437	AT1G09437.1		locus_tag AT1G09437	Natural antisense transcript overlaps with AT1G74360	0	2.08047	2.01295	4.77612	3.13389	2.95603		2.49324	1.43488	1.26749	1.13207	0.257607	0.999953
1111	F14J9.10	AT1G09440	AT1G09440.1	837467		Protein kinase superfamily protein	33.6029	15.6035	6.03885	17.194	18.8033	13.7948		17.5062	-0.155377	0.699166	-0.222232	0.824133	0.999953
8843		AT1G09443	AT1G09443.1		locus_tag AT1G09443	Natural antisense transcript overlaps with AT1G74370	14.0012	35.368	3.01942	29.6119	11.4909	6.89741		16.7315	-0.122254	0.959347	-0.127435	0.898596	0.999953
1112	Haspin	AT1G09450	AT1G09450.1	837468	Haspin	Encodes a protein kinase that phosphorylates histone H3 at Thr3 and Thr11 and plays a role in mitotic cell division.	5.60049	2.08047	1.00647	1.91045	7.31241	7.88275		4.29884	0.959275	1.07629	0.89128	0.372779	0.999953
8850		AT1G09453	AT1G09453.1		locus_tag AT1G09453	Natural antisense transcript overlaps with AT1G74420	2.80024	10.4024	7.04532	2.86567	1.04463	3.94138		4.68327	-1.35093	0.992112	-1.36167	0.173303	0.999953
4994		AT1G09455	AT1G09455.1		locus_tag AT1G09455	novel transcribed region	36.4032	46.8106	18.1165	42.9851	29.2496	17.7362		31.8835	-0.17	0.550775	-0.308656	0.757583	0.999953
8853		AT1G09457	AT1G09457.1		locus_tag AT1G09457	Natural antisense transcript overlaps with AT1G74430	0	1.04024	1.00647	0	1.04463	0		0.515223	-0.925224	2.7972	-0.330768	0.74082	0.999953
1113	F14J9.12	AT1G09460	AT1G09460.1	837469		Carbohydrate-binding X8 domain superfamily protein	34.5363	29.1266	41.2655	25.7911	41.7852	33.5017		34.3344	-0.0574608	0.379713	-0.151327	0.879718	0.999953
8859		AT1G09467	AT1G09467.1		locus_tag AT1G09467	None	20.5351	11.4426	16.1036	6.68657	9.40166	25.6189		14.9647	-0.207553	0.687471	-0.301908	0.762722	0.999953
1114	F14J9.13	AT1G09470	AT1G09470.1	837470		NEAP3 is a member of a small family containing coiled-coil domains, a nuclear localization signal and a C-terminal predicted transmembrane domain. It localizes to the nuclear periphery. Mutants have altered nuclear morphology and chromatin structure.	0	1.04024	0	8.59702	1.04463	0		1.78031	3.18037	2.39284	1.32912	0.18381	0.999953
5043		AT1G09475	AT1G09475.1		locus_tag AT1G09475	novel transcribed region	0	0	0	0	3.13389	0		0.522315	2.51041	3.99079	0.629051	0.529315	0.999953
1115	F14J9.14	AT1G09480	AT1G09480.1	837471		similar to Eucalyptus gunnii alcohol dehydrogenase of unknown physiological function (GI:1143445), Vigna unguiculata (gi:1854445), NOT a cinnamyl-alcohol dehydrogenase The mRNA is cell-to-cell mobile.	100.809	127.949	151.978	69.7314	119.088	121.197		115.125	-0.296771	0.344526	-0.861387	0.389025	0.999953
1116		AT1G09483	AT1G09483.1	837472		myosin heavy chain, cardiac protein	0	0	2.01295	0	7.31241	0		1.55423	1.86032	3.12247	0.595785	0.551319	0.999953
1117		AT1G09486	AT1G09486.1	28717086	gene_biotype transcribed_pseudo	pseudogene of Translation protein SH3-like family protein	8.40073	13.5231	10.0647	8.59702	4.17852	14.7802		9.92404	-0.207392	0.688181	-0.301363	0.763138	0.999953
8875		AT1G09487	AT1G09487.1		locus_tag AT1G09487	Natural antisense transcript overlaps with AT1G74550	10.2676	7.28165	24.1554	2.86567	11.4909	26.6043		13.7776	-0.0266354	0.906837	-0.0293718	0.976568	0.999953
1118	F14J9.15	AT1G09490	AT1G09490.1	837474		similar to Eucalyptus gunnii alcohol dehydrogenase of unknown physiological function (GI:1143445), Vigna unguiculata (gi:1854445), NOT a cinnamyl-alcohol dehydrogenase	607.653	540.922	676.351	539.702	596.483	795.173		626.047	0.0817002	0.242668	0.336675	0.736362	0.999953
1119	F14J9.16	AT1G09500	AT1G09500.1	837475		similar to Eucalyptus gunnii alcohol dehydrogenase of unknown physiological function (GI:1143445), Vigna unguiculata (gi:1854445), NOT a cinnamyl-alcohol dehydrogenase	148.413	268.381	591.807	400.239	294.585	851.337		425.794	0.616577	0.617974	0.997739	0.318406	0.999953
8892		AT1G09503	AT1G09503.1		locus_tag AT1G09503	None	1.86683	0	0	0	0	0		0.311138	-1.77833	4.04485	-0.439652	0.660189	0.999953
1120	F14J9.17	AT1G09510	AT1G09510.1	837476		similar to Eucalyptus gunnii alcohol dehydrogenase of unknown physiological function (GI:1143445), Vigna unguiculata (gi:1854445), NOT a cinnamyl-alcohol dehydrogenase	0	3.12071	12.0777	4.77612	1.04463	1.97069		3.83164	-0.953369	1.47872	-0.644728	0.519104	0.999953
5439		AT1G09515	AT1G09515.1		locus_tag AT1G09515	novel transcribed region	0	0	0	1.91045	0	0		0.318408	1.81041	4.04237	0.447859	0.654255	0.999953
8917		AT1G09517	AT1G09517.1		locus_tag AT1G09517	Natural antisense transcript overlaps with AT1G74900	0	2.08047	0	0	0	0.985344		0.510969	-0.950702	3.7004	-0.256919	0.797241	0.999953
1121	F14J9.18	AT1G09520	AT1G09520.1	837478		hypothetical protein	237.087	266.3	252.625	236.896	270.559	286.735		258.367	0.0712187	0.188284	0.37825	0.705245	0.999953
8938		AT1G09527	AT1G09527.1		locus_tag AT1G09527	Natural antisense transcript overlaps with AT1G75090	1.86683	0	0	0	0	0		0.311138	-1.77833	4.04485	-0.439652	0.660189	0.999953
1122	PIF3	AT1G09530	AT1G09530.1	837479	PIF3	Transcription factor interacting with photoreceptors phyA and phyB. Forms a ternary complex in vitro with G-box element of the promoters of LHY, CCA1. Acts as a negative regulator of phyB signalling. It degrades rapidly after irradiation of dark grown seedlings in a process controlled by phytochromes. Does not play a significant role in controlling light input and function of the circadian clockw…	297.759	282.944	359.311	284.657	320.701	436.507		330.313	0.1484	0.263732	0.562693	0.573644	0.999953
8947		AT1G09533	AT1G09533.1		locus_tag AT1G09533	None	10.2676	8.32188	13.0842	4.77612	4.17852	8.8681		8.24939	-0.827867	0.678374	-1.22037	0.222325	0.999953
1124	MYB61	AT1G09540	AT1G09540.1	837480	MYB61	Encodes putative transcription factor. Mutants lack of mucilage extrusion from the seeds during imbibition. Reduced quantities of mucilage are deposited during the development of the seed coat epidermis in myb61 mutants. Expressed in guard cells,loss of function mutations show an increase in stomatal pore opening suggesting a role in ABA independent regulation of stomatal pore size.	6.5339	0	2.01295	2.86567	0	0.985344		2.06631	-1.14636	1.82983	-0.626484	0.530998	0.999953
8953		AT1G09543	AT1G09543.1		locus_tag AT1G09543	Natural antisense transcript overlaps with AT1G75180	0	2.08047	0	0	2.08926	0		0.694955	0.00550546	3.4987	0.00157357	0.998744	0.999953
8984		AT1G09553	AT1G09553.1		locus_tag AT1G09553	Natural antisense transcript overlaps with AT1G75440	0.933415	0	1.00647	0	0	3.94138		0.980211	1.01572	2.58515	0.392904	0.69439	0.999953
8986		AT1G09557	AT1G09557.1		locus_tag AT1G09557	Natural antisense transcript overlaps with AT1G75450	2.80024	0	0	0	0	0		0.466707	-2.35971	3.99959	-0.589988	0.555198	0.999953
1126	GLP5	AT1G09560	AT1G09560.1	837482	GLP5	Encodes a plasodesmata-located protein involved in regulating primary root growth by controlling phloem-mediated allocation of resources between the primary and lateral root meristems. The mRNA is cell-to-cell mobile.	272.557	651.187	213.373	822.448	439.789	352.753		458.685	0.506523	0.544618	0.930052	0.352344	0.999953
1127	PHYA	AT1G09570	AT1G09570.1	837483	PHYA	Light-labile cytoplasmic red/far-red light photoreceptor involved in the regulation of photomorphogenesis. It exists in two inter-convertible forms: Pr and Pfr (active) and functions as a dimer.The N terminus carries a single tetrapyrrole chromophore, and the C terminus is involved in dimerization. It is the sole photoreceptor mediating the FR high irradiance response (HIR). Major regulator in re…	9227.74	9341.31	8659.71	7870.09	10365.9	11337.4		9467.01	0.119151	0.210178	0.566904	0.570779	0.999953
9013		AT1G09573	AT1G09573.1		locus_tag AT1G09573	None	0	2.08047	0	0	1.04463	0.985344		0.685074	-0.0249312	2.69191	-0.00926154	0.99261	0.999953
1128		AT1G09575	AT1G09575.1	837484		Mitochondrial calcium channel.	268.823	518.037	111.719	489.075	418.896	183.274		331.637	0.280451	0.621151	0.451501	0.651628	0.999953
9030		AT1G09577	AT1G09577.1		locus_tag AT1G09577	None	0	0	0	1.91045	3.13389	0.985344		1.00495	3.45789	2.21744	1.55941	0.1189	0.999953
1129	F14J9.28	AT1G09580	AT1G09580.1	837485		emp24/gp25L/p24 family/GOLD family protein	33.6029	13.5231	31.2007	26.7463	16.7141	24.6336		24.4034	-0.203325	0.515705	-0.394266	0.693384	0.999953
9031		AT1G09583	AT1G09583.1		locus_tag AT1G09583	None	0.933415	0	0	0.955224	0	1.97069		0.643221	1.46214	2.64244	0.55333	0.580037	0.999953
1130	F14J9.25	AT1G09590	AT1G09590.1	837486		Translation protein SH3-like family protein	377.1	309.99	339.182	341.97	300.853	250.277		319.895	-0.200769	0.220688	-0.909743	0.362958	0.999953
5708		AT1G09595	AT1G09595.1		locus_tag AT1G09595	novel transcribed region	0	2.08047	0	0	1.04463	0		0.52085	-0.950588	3.68086	-0.258252	0.796213	0.999953
1131	F14J9.26	AT1G09600	AT1G09600.1	837487		Protein kinase superfamily protein	2.80024	1.04024	0	0	0	0		0.64008	-2.81169	3.38432	-0.8308	0.406087	0.999953
1132	GXM3	AT1G09610	AT1G09610.1	837488	GXM3	glucuronoxylan 4-O-methyltransferase-like protein (DUF579)	3.73366	1.04024	0	0.955224	0	0		0.954853	-2.16791	2.50012	-0.867121	0.385876	0.999953
1134	F21M12.1	AT1G09620	AT1G09620.1	837489		ATP binding/leucine-tRNA ligases/aminoacyl-tRNA ligase	4514.93	4380.43	4360.05	4224.96	4371.77	4392.66		4374.13	-0.029286	0.111042	-0.263739	0.791981	0.999953
9099		AT1G09623	AT1G09623.1		locus_tag AT1G09623	Natural antisense transcript overlaps with AT1G76360	1.86683	2.08047	1.00647	6.68657	4.17852	0.985344		2.8007	1.26047	1.21536	1.03712	0.299679	0.999953
9103		AT1G09627	AT1G09627.1		locus_tag AT1G09627	Natural antisense transcript overlaps with AT1G76390	1.86683	0	0	0.955224	4.17852	2.95603		1.65943	2.06365	1.78878	1.15366	0.248638	0.999953
1136	RAB11c	AT1G09630	AT1G09630.1	837490	RAB11c	Encodes a putative GTP-binding protein. Associates with organelles on a pathway from the Golgi to the plasma membrane in interphase. In dividing cells acts at the cell plate.	113.877	107.144	76.4921	156.657	106.552	105.432		111.026	0.309606	0.317017	0.976624	0.328755	0.999953
1137	F21M12.3	AT1G09640	AT1G09640.1	837491		Translation elongation factor EF1B, gamma chain	6704.72	7674.86	6884.29	6570.03	7515.06	6897.41		7041.06	-0.0192147	0.149749	-0.128313	0.897901	0.999953
1138		AT1G09645	AT1G09645.1	837492		transmembrane protein	224.02	294.387	239.541	405.97	246.533	270.97		280.237	0.285925	0.295236	0.968463	0.332813	0.999953
1139	F21M12.4	AT1G09650	AT1G09650.1	837493		F-box and associated interaction domains-containing protein	0.933415	3.12071	4.0259	1.91045	5.22315	5.91207		3.52095	0.697906	1.0542	0.662024	0.507956	0.999953
1141	F21M12.5	AT1G09660	AT1G09660.1	837494		RNA-binding KH domain-containing protein	392.034	269.421	393.532	292.299	366.665	301.515		335.911	-0.136225	0.256332	-0.53144	0.595114	0.999953
1144	F21M12.7	AT1G09680	AT1G09680.1	837496		Pentatricopeptide repeat (PPR) superfamily protein	49.471	43.6899	45.2914	58.2687	61.6331	78.8275		56.1969	0.520354	0.295984	1.75805	0.0787394	0.999953
6824		AT1G09685	AT1G09685.1		locus_tag AT1G09685	novel transcribed region	6.5339	7.28165	4.0259	2.86567	4.17852	4.92672		4.96873	-0.578347	0.814423	-0.710131	0.477623	0.999953
1145	F21M12.8	AT1G09690	AT1G09690.1	837497		Translation protein SH3-like family protein	864.342	731.285	769.953	859.702	688.411	633.576		757.878	-0.116751	0.209556	-0.557136	0.577434	0.999953
1146	HYL1	AT1G09700	AT1G09700.1	837498	HYL1	Encodes a nuclear dsRNA binding protein. Involved in mRNA cleavage. The mutant is characterized by shorter stature, delayed flowering, leaf hyponasty, reduced fertility, decreased rate of root growth, and an altered root gravitropic response. It also exhibits less sensitivity to auxin and cytokinin.	86.8076	65.5348	101.654	45.8508	73.1241	78.8275		75.2998	-0.362584	0.355149	-1.02093	0.307286	0.999953
6854		AT1G09705	AT1G09705.1		locus_tag AT1G09705	novel transcribed region	0	0	2.01295	1.91045	1.04463	0		0.828004	0.562574	2.55647	0.220059	0.825825	0.999953
1147	F21M12.10	AT1G09710	AT1G09710.2	837499		Paralog of DRMY1 with unknown function.	457.373	522.198	544.503	347.702	506.645	664.122		507.09	-0.00533367	0.305424	-0.0174631	0.986067	0.999953
6930		AT1G09715	AT1G09715.1		locus_tag AT1G09715	novel transcribed region	1.86683	28.0864	0	1.91045	15.6694	8.8681		9.4002	-0.178321	1.52615	-0.116844	0.906984	0.999953
7223		AT1G09725	AT1G09725.1		locus_tag AT1G09725	novel transcribed region	3.73366	1.04024	5.03237	1.91045	4.17852	1.97069		2.97765	-0.296909	1.10267	-0.269262	0.787728	0.999953
1149	F21M12.29	AT1G09730	AT1G09730.1	837501		Encodes a SUMO protease that positively regulates the transition to flowering in long and short days. Along with SPF2, its activity is required for fertility as asp1/spf2 double mutants have defects in gametogenesis and embroygenesis.	1053.83	1244.12	1075.92	1180.66	1222.22	1139.06		1152.63	0.0702849	0.155394	0.452301	0.651052	0.999953
1150	F21M12.12	AT1G09740	AT1G09740.1	837502		Adenine nucleotide alpha hydrolases-like superfamily protein	238.954	285.024	317.039	279.881	281.005	386.255		298.027	0.171969	0.252178	0.681936	0.495279	0.999953
7403		AT1G09745	AT1G09745.1		locus_tag AT1G09745	novel transcribed region	0	0	0	0	0	2.95603		0.492672	2.43367	3.99533	0.60913	0.542438	0.999953
1151	F21M12.13	AT1G09750	AT1G09750.1	837504		Eukaryotic aspartyl protease family protein	107.343	46.8106	26.1683	74.5075	62.6778	33.5017		58.5014	-0.0810196	0.615589	-0.131613	0.89529	0.999953
9283		AT1G09753	AT1G09753.1		locus_tag AT1G09753	None	0	0	0	0	2.08926	4.92672		1.16933	3.67847	2.90381	1.26677	0.205237	0.999953
7461		AT1G09755	AT1G09755.1		locus_tag AT1G09755	novel transcribed region	12.1344	7.28165	27.1748	15.2836	8.35703	20.6922		15.154	-0.0693771	0.699801	-0.0991383	0.921028	0.999953
1152	U2A'	AT1G09760	AT1G09760.1	837505	U2A'	U2 small nuclear ribonucleoprotein A	545.114	659.509	581.742	533.015	638.269	589.236		591.148	-0.020967	0.182326	-0.114997	0.908447	0.999953
7687		AT1G09765	AT1G09765.1		locus_tag AT1G09765	novel transcribed region	50.4044	47.8508	97.628	59.2239	57.4546	78.8275		65.2316	-0.00205126	0.410766	-0.00499374	0.996016	0.999953
1153	CDC5	AT1G09770	AT1G09770.1	837506	CDC5	Member of MYB3R- and R2R3- type MYB- encoding genes. Essential for plant innate immunity. Interacts with MOS4 and PRL1. The mRNA is cell-to-cell mobile.	5450.21	5285.44	5267.89	4375.88	5834.25	5146.45		5226.69	-0.0595905	0.18005	-0.330967	0.740669	0.999953
9324		AT1G09773	AT1G09773.1		locus_tag AT1G09773	None	2.80024	10.4024	17.1101	4.77612	10.4463	5.91207		8.57452	-0.519946	0.851175	-0.610857	0.541294	0.999953
7701		AT1G09775	AT1G09775.1		locus_tag AT1G09775	novel transcribed region	3.73366	0	0	0	0	0.985344		0.786501	-1.81357	3.39938	-0.533501	0.593687	0.999953
1154	iPGAM1	AT1G09780	AT1G09780.1	837507	iPGAM1	Encodes a 2,3-biphosphoglycerate-independent phosphoglycerate mutase that is involved in pollen development and stomatal movement.	302.426	455.623	359.311	660.06	292.496	290.677		393.432	0.154534	0.422585	0.365687	0.714599	0.999953
9337		AT1G09783	AT1G09783.1		locus_tag AT1G09783	Natural antisense transcript overlaps with AT1G78130	8.40073	11.4426	31.2007	13.3731	19.848	8.8681		15.5222	-0.278604	0.709025	-0.39294	0.694364	0.999953
9347		AT1G09787	AT1G09787.1		locus_tag AT1G09787	None	0	5.20118	0	1.91045	1.04463	4.92672		2.1805	0.617296	1.84516	0.334549	0.737965	0.999953
1156		AT1G09794	AT1G09794.1	10723123		Cox19 family protein (CHCH motif)	20.5351	23.9254	22.1424	21.0149	15.6694	16.7509		20.0064	-0.313819	0.421168	-0.745116	0.456201	0.999953
1157	ATP-PRT2	AT1G09795	AT1G09795.1	837509	ATP-PRT2	ATP phosphoribosyl transferase, catalyses first step of histidine biosynthesis	537.647	505.554	576.71	464.239	510.824	590.221		530.866	-0.0496316	0.186842	-0.265634	0.790521	0.999953
9352		AT1G09797	AT1G09797.1		locus_tag AT1G09797	None	33.6029	29.1266	52.3367	50.6269	32.3835	59.1207		42.8662	0.306506	0.425148	0.720939	0.470947	0.999953
1159	F21M12.18	AT1G09800	AT1G09800.1	837510		Pseudouridine synthase family protein	70.9395	44.7301	52.3367	41.0746	60.5885	67.0034		56.1121	0.00215739	0.364477	0.00591914	0.995277	0.999953
1161	ECT11	AT1G09810	AT1G09810.1	837511	ECT11	evolutionarily conserved C-terminal region 11	203.484	169.558	218.405	162.388	194.301	191.157		189.882	-0.111507	0.220501	-0.505697	0.613069	0.999953
1162		AT1G09812	AT1G09812.1	837512		multidrug resistance protein	5.60049	0	0	0.955224	1.04463	0		1.26672	-1.49953	2.53662	-0.591154	0.554418	0.999953
1163	POLD4	AT1G09815	AT1G09815.1	837513	POLD4	polymerase delta 4	97.0751	157.076	124.803	143.284	133.713	146.816		133.794	0.163404	0.273287	0.597922	0.549892	0.999953
1164	F21M12.21	AT1G09820	AT1G09820.1	837514		Pentatricopeptide repeat (PPR-like) superfamily protein	51.3378	33.2875	35.2266	20.0597	19.848	42.3698		33.6882	-0.543854	0.479315	-1.13465	0.256523	0.999953
9396		AT1G09823	AT1G09823.1		locus_tag AT1G09823	Natural antisense transcript overlaps with AT1G78570	3.73366	2.08047	0	1.91045	2.08926	0		1.63564	-0.550208	1.7775	-0.30954	0.756911	0.999953
1165	PUR2	AT1G09830	AT1G09830.1	837515	PUR2	glycinamide ribonucleotide synthetase (GAR synthetase) that catalyzes the conversion of phosphoribosyl amine to phosphoribosyl glycineamide	198.817	177.88	275.774	205.373	197.435	167.509		203.798	-0.194137	0.270002	-0.719019	0.47213	0.999953
8241		AT1G09835	AT1G09835.1		locus_tag AT1G09835	novel transcribed region	0	3.12071	1.00647	2.86567	0	0.985344		1.3297	-0.0720769	1.95714	-0.0368276	0.970622	0.999953
1166	SK41	AT1G09840	AT1G09840.1	837516	SK41	shaggy-like protein kinase 41	503.111	599.176	415.674	501.493	495.154	447.346		493.659	-0.0719017	0.220099	-0.326679	0.743911	0.999953
8264		AT1G09845	AT1G09845.1		locus_tag AT1G09845	novel transcribed region	4.66707	0	5.03237	0	1.04463	0		1.79068	-3.18579	2.17169	-1.46696	0.142386	0.999953
1167	XBCP3	AT1G09850	AT1G09850.1	837517	XBCP3	Arabidopsis thaliana papain-like cysteine peptidase	445.239	321.433	359.311	366.806	367.71	396.108		376.101	0.00522613	0.211635	0.024694	0.980299	0.999953
8384		AT1G09855	AT1G09855.1		locus_tag AT1G09855	novel transcribed region	0.933415	0	1.00647	0	0	0.985344		0.487539	-0.868914	2.81669	-0.308487	0.757712	0.999953
1169	PUP16	AT1G09860	AT1G09860.1	837518	PUP16	Member of a family of proteins related to PUP1, a purine transporter. May be involved in the transport of purine and purine derivatives such as cytokinins, across the plasma membrane.	0	0	0	1.91045	0	0		0.318408	1.81041	4.04237	0.447859	0.654255	0.999953
9510		AT1G09863	AT1G09863.1		locus_tag AT1G09863	Natural antisense transcript overlaps with AT1G79510	30.8027	12.4828	35.2266	37.2537	36.562	32.5164		30.8074	0.434325	0.482012	0.901068	0.367552	0.999953
9512		AT1G09867	AT1G09867.1		locus_tag AT1G09867	None	5.60049	10.4024	4.0259	2.86567	6.26778	7.88275		6.17416	-0.234119	0.816593	-0.286703	0.77434	0.999953
1171	F21M12.26	AT1G09870	AT1G09870.1	837519		histidine acid phosphatase family protein	489.109	613.739	344.214	568.358	656.027	441.434		518.814	0.203097	0.314544	0.645688	0.518481	0.999953
1172	F21M12.27	AT1G09880	AT1G09880.1	837520		Rhamnogalacturonate lyase family protein	4.66707	4.16094	4.0259	2.86567	5.22315	3.94138		4.14735	-0.103102	0.856979	-0.120309	0.904239	0.999953
1174	F21M12.28	AT1G09890	AT1G09890.1	837521		Rhamnogalacturonate lyase family protein	6.5339	1.04024	0	4.77612	3.13389	0		2.58069	0.0528619	1.81726	0.0290888	0.976794	0.999953
1175	F21M12.38	AT1G09900	AT1G09900.1	837522		Pentatricopeptide repeat (PPR-like) superfamily protein	278.158	158.116	214.379	167.164	164.007	203.966		197.632	-0.282882	0.30061	-0.941028	0.34669	0.999953
9142		AT1G09905	AT1G09905.1		locus_tag AT1G09905	novel transcribed region	1.86683	17.684	7.04532	10.5075	5.22315	7.88275		8.36825	-0.160235	0.91484	-0.175151	0.860961	0.999953
9540		AT1G09907	AT1G09907.1		locus_tag AT1G09907	Natural antisense transcript overlaps with AT1G79700	1.86683	1.04024	4.0259	0	0	0.985344		1.31972	-2.698	1.89432	-1.42426	0.154371	0.999953
1176	F21M12.30	AT1G09910	AT1G09910.1	837523		Rhamnogalacturonate lyase family protein	822.338	671.992	688.429	687.761	753.178	780.393		734.015	0.0248316	0.177979	0.13952	0.889039	0.999953
9543		AT1G09913	AT1G09913.1		locus_tag AT1G09913	Natural antisense transcript overlaps with AT1G79720	5.60049	9.36212	17.1101	11.4627	14.6248	15.7655		12.3209	0.387789	0.621993	0.623463	0.53298	0.999953
9175		AT1G09915	AT1G09915.1		locus_tag AT1G09915	novel transcribed region	745.798	814.504	942.06	705.911	1026.87	924.253		859.9	0.0864149	0.235796	0.366482	0.714006	0.999953
1177	F21M12.31	AT1G09920	AT1G09920.1	837524		TRAF-type zinc finger-like protein	377.1	414.014	418.693	501.493	434.566	414.83		426.783	0.159687	0.177616	0.899059	0.368621	0.999953
9191		AT1G09925	AT1G09925.1		locus_tag AT1G09925	novel transcribed region	133.478	203.886	108.699	185.313	130.579	166.523		154.747	0.11436	0.340758	0.335604	0.737169	0.999953
9559		AT1G09927	AT1G09927.1		locus_tag AT1G09927	Natural antisense transcript overlaps with AT1G79850	0	0	3.01942	0	0	0		0.503237	-2.45837	3.99352	-0.615588	0.538166	0.999953
1178	OPT2	AT1G09930	AT1G09930.1	837525	OPT2	oligopeptide transporter	10.2676	26.0059	0	32.4776	7.31241	1.97069		13.0057	0.206174	1.43164	0.144013	0.88549	0.999953
1179		AT1G09932	AT1G09932.1	837526		Phosphoglycerate mutase family protein	178.282	862.355	8.0518	1162.51	360.397	120.212		448.634	0.648004	1.23101	0.526399	0.598611	0.999953
1180		AT1G09935	AT1G09935.1	837527		Phosphoglycerate mutase family protein	0	4.16094	0	10.5075	1.04463	0.985344		2.78306	1.61234	1.93323	0.834014	0.404273	0.999953
1181	HEMA2	AT1G09940	AT1G09940.1	837528	HEMA2	Encodes glutamyl-tRNA reductase. Involved in heme biosynthesis in non-photosynthetic tissues and induced by oxidative stress in photosynthetic tissues to supply heme for defensive hemoproteins	1698.81	5174.13	394.538	4557.37	3416.98	904.546		2691.06	0.288953	0.880859	0.328036	0.742885	0.999953
9573		AT1G09943	AT1G09943.1		locus_tag AT1G09943	novel transcribed region	7.46732	3.12071	4.0259	2.86567	3.13389	2.95603		3.92825	-0.716636	0.923012	-0.77641	0.437507	0.999953
9282		AT1G09945	AT1G09945.1		locus_tag AT1G09945	novel transcribed region	0.933415	0	0	0	1.04463	0.985344		0.493898	0.92027	2.8203	0.326302	0.744196	0.999953
9578	U4.9	AT1G09947	AT1G09947.1		gene_biotype snRNA	U4	2.80024	0	0	0	0	0.985344		0.630931	-1.40038	3.53434	-0.396222	0.691941	0.999953
1182	RAS1	AT1G09950	AT1G09950.1	837529	RAS1	RESPONSE TO ABA AND SALT 1	662.725	1053.76	15.0971	1162.51	1063.43	122.183		679.951	0.439435	1.15794	0.379498	0.704318	0.999953
1183	SUT4	AT1G09960	AT1G09960.1	837530	SUT4	low affinity (10mM) sucrose transporter in sieve elements (phloem)	43.8705	38.4887	10.0647	32.4776	25.0711	19.7069		28.2799	-0.259282	0.624603	-0.415115	0.678058	0.999953
9628		AT1G09963	AT1G09963.1		locus_tag AT1G09963	Natural antisense transcript overlaps with AT1G80410	0	0	0	0	0	8.8681		1.47802	4.01779	3.93652	1.02065	0.307423	0.999953
9330		AT1G09965	AT1G09965.1		locus_tag AT1G09965	novel transcribed region	0	4.16094	0	0	2.08926	0		1.0417	-1.00001	3.28918	-0.304031	0.761104	0.999953
1185	LRR XI-23	AT1G09970	AT1G09970.2	837531	LRR XI-23	RLK7 belongs to a leucine-rich repeat class of receptor-likekinase (LRR-RLKs). It is involved in the control of germination speed and the tolerance to oxidant stress. The mRNA is cell-to-cell mobile.	3557.24	9887.44	2062.27	10145.4	5629.51	2398.33		5613.37	0.228926	0.702191	0.326016	0.744412	0.999953
9457		AT1G09975	AT1G09975.1		locus_tag AT1G09975	novel transcribed region	0	5.20118	0	9.55224	3.13389	0		2.98122	1.29866	2.2244	0.583826	0.559337	0.999953
1186	T27I1.1	AT1G09980	AT1G09980.1	837532		Putative serine esterase family protein	354.698	580.451	323.078	541.612	431.432	337.973		428.207	0.0597192	0.345575	0.172811	0.8628	0.999953
9491		AT1G09985	AT1G09985.1		locus_tag AT1G09985	novel transcribed region	2.80024	3.12071	0	0.955224	3.13389	0		1.66834	-0.547409	1.8224	-0.300379	0.763888	0.999953
9681		AT1G09987	AT1G09987.1		locus_tag AT1G09987	Natural antisense transcript overlaps with AT1G80850	2.80024	12.4828	1.00647	6.68657	2.08926	3.94138		4.83446	-0.344038	1.14741	-0.299838	0.764301	0.999953
9687		AT1G09993	AT1G09993.1		locus_tag AT1G09993	Natural antisense transcript overlaps with AT1G80890	2.80024	0	0	0	0	0		0.466707	-2.35971	3.99959	-0.589988	0.555198	0.999953
1187		AT1G09995	AT1G09995.1	837534		DNA repair DEAD helicase RAD3/XP-D subfamily protein	76.54	156.035	17.1101	122.269	126.4	70.9448		94.8832	0.356679	0.7242	0.492514	0.622356	0.999953
1188	T27I1.2	AT1G10000	AT1G10000.1	837535		Ribonuclease H-like superfamily protein	2.80024	8.32188	1.00647	4.77612	4.17852	1.97069		3.84232	-0.142421	1.09356	-0.130236	0.89638	0.999953
1190	T27I1.4	AT1G10020	AT1G10020.1	837537		formin-like protein (DUF1005)	261.356	405.692	257.657	240.716	443.967	231.556		306.824	-0.0134408	0.384045	-0.0349979	0.972081	0.999953
1191	ERG28	AT1G10030	AT1G10030.1	837538	ERG28	ergosterol biosynthesis protein	29.8693	17.684	29.1878	20.0597	42.8298	30.5457		28.3627	0.278217	0.475355	0.585283	0.558357	0.999953
1192	T27I1.6	AT1G10040	AT1G10040.1	837539		alpha/beta-Hydrolases superfamily protein	84.9407	216.369	34.2201	182.448	147.293	59.1207		120.732	0.213423	0.71982	0.296494	0.766853	0.999953
1193	ATXYN2	AT1G10050	AT1G10050.1	837540		Encodes a putative glycosyl hydrolase family 10 protein (xylanase).	384.567	952.856	337.169	631.403	747.955	399.064		575.502	0.0869541	0.496113	0.175271	0.860867	0.999953
1194	BCAT-1	AT1G10060	AT1G10060.2	837542	BCAT-1	encodes a mitochondrial branched-chain amino acid aminotransferase. Complements the yeast leu/iso-leu/val auxotrophy mutant.	99.8754	118.587	99.641	69.7314	88.7935	127.109		100.623	-0.155103	0.324047	-0.478642	0.632194	0.999953
1195	BCAT-2	AT1G10070	AT1G10070.1	837543	BCAT-2	Encodes a chloroplast branched-chain amino acid aminotransferase. Complements the yeast leu/iso-leu/val auxotrophy mutant. Involved in cell wall development.	2209.39	3252.82	3716.91	2555.22	3936.16	4802.57		3412.18	0.299146	0.347137	0.861752	0.388824	0.999953
1196	T27I1.11	AT1G10090	AT1G10090.1	837544		Early-responsive to dehydration stress protein (ERD4)	1380.52	2604.75	889.723	2607.76	1852.13	920.312		1709.2	0.142321	0.536425	0.265314	0.790767	0.999953
1197		AT1G10095	AT1G10095.1	837545		Protein prenylyltransferase superfamily protein	168.015	193.484	220.418	149.97	182.81	248.307		193.834	-0.00180365	0.290622	-0.00620617	0.995048	0.999953
1198	T27I1.17	AT1G10100	AT1G10100.1	837546		hypothetical protein	0	3.12071	0	0	1.04463	0.985344		0.858447	-0.614991	2.62638	-0.234159	0.814862	0.999953
1200	T27I1.14	AT1G10110	AT1G10110.1	837548		F-box family protein	7.46732	4.16094	7.04532	0.955224	3.13389	16.7509		6.58559	0.156587	1.0995	0.142416	0.886751	0.999953
1202	CIB4	AT1G10120	AT1G10120.1	837549		basic helix-loop-helix (bHLH) DNA-binding superfamily protein	181.082	172.679	118.764	185.313	177.587	138.934		162.393	0.0863925	0.283688	0.304533	0.760722	0.999953
1204	ECA3	AT1G10130	AT1G10130.1	837550	ECA3	Encodes a golgi localized P2A-type Ca2+ ATPase involved in Mn nutrition and homeostasis.	658.057	769.774	692.454	746.985	758.401	773.495		733.195	0.104381	0.151593	0.688563	0.491098	0.999953
1205	F14N23.2	AT1G10140	AT1G10140.1	837551		Uncharacterized conserved protein UCP031279	381.767	433.778	869.594	556.896	361.442	833.601		572.846	0.0562811	0.46873	0.120071	0.904427	0.999953
1206	ATPP2-A10	AT1G10150	AT1G10150.1	837552		Carbohydrate-binding protein	273.491	469.146	726.675	442.269	396.959	783.349		515.315	0.1434	0.465717	0.307912	0.75815	0.999953
1207	PP2-A10	AT1G10155	AT1G10155.1	837553	PP2-A10	phloem protein 2-A10	12.1344	33.2875	57.369	32.4776	24.0265	29.5603		31.4759	-0.25296	0.613703	-0.412186	0.680203	0.999953
1208	F14N23.4	AT1G10160	AT1G10160.1	3766690	gene_biotype pseudo	transposable_element_gene	84.9407	100.903	111.719	100.299	59.5439	130.065		97.9117	-0.0358848	0.37362	-0.0960462	0.923484	0.999953
1209	NFXL1	AT1G10170	AT1G10170.1	837555	NFXL1	Encodes AtNFXL1, a homologue of the putative human transcription repressor NF-X1. Functions as a negative regulator of the trichothecene phytotoxin-induced defense response.	1998.44	2654.68	2371.25	2250.51	2253.27	2621.02		2358.19	0.020601	0.196088	0.10506	0.916328	0.999953
1210	F14N23.6	AT1G10180	AT1G10180.1	837556		LOW protein: exocyst complex component-like protein	211.885	189.323	241.554	173.851	200.569	215.79		205.495	-0.123586	0.219101	-0.564057	0.572716	0.999953
1212	WLIM1	AT1G10200	AT1G10200.1	837558	WLIM1	Encodes a member of the Arabidopsis LIM proteins: a family of actin bundlers with distinct expression patterns. WLIM1, WLIM2a, and WLIM2b are widely expressed, whereas PLIM2a, PLIM2b, and PLIM2c are predominantly expressed in pollen. Regulates actin cytoskeleton organization.	1101.43	818.665	1019.56	757.493	1129.24	1061.22		981.268	0.00375525	0.257061	0.0146084	0.988345	0.999953
1213	MPK1	AT1G10210	AT1G10210.1	837559	MPK1	Encodes ATMPK1. Kinase is activated by wounding.	421.903	369.284	732.713	361.075	511.868	907.502		550.724	0.22447	0.459563	0.488443	0.625236	0.999953
1214	F14N23.10	AT1G10220	AT1G10220.1	28717228		ZCF37	2.80024	4.16094	6.03885	2.86567	7.31241	15.7655		6.4906	0.999925	0.914716	1.09315	0.274326	0.999953
1216	SK18	AT1G10230	AT1G10230.1	837562	SK18	E3 ubiquitin ligase SCF complex subunit SKP1/ASK1 family protein	28.9359	65.5348	75.4856	44.8955	58.4992	59.1207		55.412	-0.0627843	0.45076	-0.139285	0.889225	0.999953
1217	FRS11	AT1G10240	AT1G10240.1	837563	FRS11	FAR1-related sequence 11	155.88	109.225	157.01	94.5672	119.088	86.7103		120.413	-0.492838	0.287337	-1.71519	0.0863098	0.999953
1221	GRP23	AT1G10270	AT1G10270.1	837566	GRP23	glutamine-rich protein 23	143.746	139.392	192.237	122.269	149.382	143.86		148.481	-0.194602	0.252692	-0.770114	0.441232	0.999953
1222	F14N23.16	AT1G10280	AT1G10280.1	837567		Core-2/I-branching beta-1,6-N-acetylglucosaminyltransferase family protein	64.4056	64.4946	73.4726	55.403	66.8563	80.7982		67.5717	0.00452458	0.287875	0.0157172	0.98746	0.999953
1223	ADL6	AT1G10290	AT1G10290.1	837568	ADL6	involved in trafficking from the trans-Golgi Network to the central vacuole. The mRNA is cell-to-cell mobile.	1985.37	2671.32	2138.76	2432	2162.38	2231.8		2270.27	0.00666356	0.196242	0.0339559	0.972912	0.999953
1225	F14N23.19	AT1G10310	AT1G10310.1	837570		encodes a NADPH-dependent pterin aldehyde reductase that accepts pterin aldehyde as well as dihydropterin aldehyde as substrates involved in metabolism and salvage of folate and its derivatives.	93.3415	130.029	150.971	136.597	104.463	146.816		127.036	0.0531038	0.305381	0.173894	0.861949	0.999953
1226	F14N23.20	AT1G10320	AT1G10320.1	837571		Zinc finger C-x8-C-x5-C-x3-H type family protein	134.412	145.633	131.848	114.627	124.311	129.08		129.985	-0.16243	0.205775	-0.789354	0.429905	0.999953
1227	F14N23.21	AT1G10330	AT1G10330.1	837572		Tetratricopeptide repeat (TPR)-like superfamily protein	31.7361	27.0461	28.1813	24.8358	24.0265	40.3991		29.3708	0.0371869	0.403491	0.0921629	0.926569	0.999953
1228	F14N23.22	AT1G10340	AT1G10340.1	837573		Ankyrin repeat family protein	1193.84	2888.73	361.324	3220.06	2416.23	1217.89		1883.01	0.625206	0.717294	0.871618	0.383417	0.999953
1229	F14N23.23	AT1G10350	AT1G10350.1	837574		DNAJ heat shock family protein	126.011	124.828	86.5568	139.463	99.2398	75.8715		108.662	-0.100613	0.349901	-0.287547	0.773693	0.999953
1230	GSTU18	AT1G10360	AT1G10360.1	837575	GSTU18	Encodes glutathione transferase belonging to the tau class of GSTs. Naming convention according to Wagner et al. (2002).	484.442	340.157	247.593	385.911	375.022	261.116		349.04	-0.0695612	0.346308	-0.200865	0.840804	0.999953
1231	ERD9	AT1G10370	AT1G10370.1	837576	ERD9	Encodes GSTU17 (Glutathione S-Transferase U17). Functions as a negative component of stress-mediated signal transduction pathways in drought and salt stress responses.	228.687	333.916	164.055	319.045	189.078	195.098		238.313	-0.0465734	0.389858	-0.119462	0.904909	0.999953
1232	F14N23.27	AT1G10380	AT1G10380.1	837577		Putative membrane lipoprotein	26.1356	16.6438	10.0647	15.2836	12.5356	15.7655		16.0715	-0.281292	0.552567	-0.509064	0.610708	0.999953
1235	F14N23.29	AT1G10390	AT1G10390.1	837579		DRA2 is a homolog of mammalian nucleoporin 98 and a likely component of the nuclear pore complex in Arabidopsis. It positively participates in the control of the hypocotyl elongation response to plant proximity and control of shade induced gene expression. Nucleoportin which redundantly inhibits flowering together with Nup98b through multiple pathways including clock, photoperiod, and age pathway…	1129.43	1244.12	1202.74	1180.66	1238.93	1210.99		1201.14	0.0218375	0.13198	0.165461	0.868581	0.999953
1237	F14N23.30	AT1G10400	AT1G10400.1	837580		UDP-Glycosyltransferase superfamily protein	1.86683	7.28165	1.00647	3.8209	5.22315	5.91207		4.18518	0.569844	1.03021	0.553134	0.580171	0.999953
1238	F14N23.31	AT1G10410	AT1G10410.1	837581		CW14 protein (DUF1336)	702.861	942.453	849.465	1144.36	695.723	824.733		859.932	0.0954929	0.279574	0.341566	0.732677	0.999953
1240		AT1G10417	AT1G10417.1	3766692		Encodes protein with unknown function whose expression is repressed by inoculation with Agrobacterium tumerifaciens.	6.5339	13.5231	8.0518	21.0149	7.31241	7.88275		10.7198	0.375329	0.720787	0.520721	0.602561	0.999953
1242	PP2A-2	AT1G10430	AT1G10430.1	837583	PP2A-2	Encodes one of the isoforms of the catalytic subunit of protein phosphatase 2A: AT1G59830/PP2A-1, AT1G10430/PP2A-2, At2g42500/PP2A-3, At3g58500/PP2A-4 [Plant Molecular Biology (1993) 21:475-485 and (1994) 26:523-528	451.773	451.462	541.483	469.97	450.235	480.848		474.295	-0.0440536	0.173453	-0.25398	0.799511	0.999953
1244	SNL6	AT1G10450	AT1G10450.1	837584	SNL6	Encodes SIN3-like 6, a homolog of the transcriptional repressor SIN3 (AT1G24190).	1180.77	1069.36	1178.58	875.941	1147	1216.9		1111.43	-0.0819398	0.207435	-0.395014	0.692832	0.999953
1246	GLP7	AT1G10460	AT1G10460.1	837586	GLP7	germin-like protein (GLP7)	0	2.08047	0	0	0	0		0.346745	-1.91416	4.03264	-0.474665	0.635026	0.999953
1247	ARR4	AT1G10470	AT1G10470.1	837587	ARR4	Encodes a two-component response regulator. Acts redundantly with ARR3 in the control of circadian period in a cytokinin-independent manner.	1169.57	1530.19	1222.87	1856	1243.11	1074.03		1349.29	0.089483	0.294972	0.303361	0.761615	0.999953
1249	T10O24.10	AT1G10490	AT1G10490.1	837589		GNAT acetyltransferase (DUF699)	533.913	379.686	539.47	447.045	381.29	428.625		451.671	-0.209327	0.232818	-0.899101	0.368599	0.999953
1250	CPISCA	AT1G10500	AT1G10500.1	837590	CPISCA	Involved in chloroplast Fe-S cluster assembly. Located in the chloroplast stroma. Expressed preferentially in green tissues.	714.062	848.832	795.115	755.582	727.062	797.143		772.966	-0.048275	0.159797	-0.302102	0.762574	0.999953
1251	emb2004	AT1G10510	AT1G10510.1	837591	emb2004	RNI-like superfamily protein	467.641	479.549	569.665	450.866	541.118	555.734		510.762	0.0289663	0.198036	0.146268	0.88371	0.999953
1252	Pol{lambda}	AT1G10520	AT1G10520.1	837592	Pol{lambda}	Encodes a homolog of the mammalian DNA polymerase lambda that is involved in the repair of UV-B induced DNA damage.	18.6683	12.4828	3.01942	11.4627	15.6694	11.8241		12.1878	0.182902	0.735049	0.248829	0.803493	0.999953
1253	PRIN2	AT1G10522	AT1G10522.1	837593	PRIN2	Encodes PRIN2 (plastid redox insensitive 2). PRIN2 mutants are impaired in PEP (plastid-encoded RNA polymerase) activity and high light-dependent plastid redox signalling to the nucleus.	123.211	127.949	147.952	127.045	113.865	118.241		126.377	-0.151197	0.21691	-0.69705	0.485772	0.999953
1255	T10O24.15	AT1G10530	AT1G10530.1	837594		PADRE protein	5.60049	0	9.05827	4.77612	1.04463	3.94138		4.07015	-0.584019	1.32488	-0.44081	0.659351	0.999953
1258	NAT8	AT1G10540	AT1G10540.1	837595	NAT8	nucleobase-ascorbate transporter 8	7.46732	0	0	2.86567	1.04463	0		1.89627	-0.937874	2.41172	-0.388882	0.697364	0.999953
1259	XTH33	AT1G10550	AT1G10550.1	837596	XTH33	Encodes a membrane-localized protein that is predicted to function during cell wall modification.Overexpression of XTH33 results in abnormal cell morphology. It's expression is under epigenetic control by ATX1.	17.7349	21.8449	8.0518	21.0149	22.9818	7.88275		16.5852	0.122462	0.654376	0.187143	0.851549	0.999953
1260	PUB18	AT1G10560	AT1G10560.1	837597	PUB18	Encodes a protein containing a UND, a U-box, and an ARM domain. This protein has E3 ubiquitin ligase activity based on in vitro assays.	513.378	485.79	133.861	451.821	445.012	332.061		393.654	0.117057	0.522848	0.223884	0.822847	0.999953
1261	OTS2	AT1G10570	AT1G10570.1	837598	OTS2	Encodes a deSUMOylating enzyme. In vitro it has both peptidase activity and isopeptidase activity: it can cleave the C-terminal residues from SUMO to activate it for attachment to a target protein and it can also act on the isopeptide bond between SUMO and another protein. sYFP:OTS2 protein accumulates in nuclei in a punctate pattern. Double mutant analysis with ULP1D/OTS1 indicates that these ge…	573.117	537.802	733.72	512	555.743	835.572		624.659	0.0452047	0.293224	0.154165	0.87748	0.999953
1262	T10O24.21	AT1G10580	AT1G10580.1	837599		Transducin/WD40 repeat-like superfamily protein	241.754	280.864	289.865	303.761	247.577	267.028		271.808	0.0115106	0.200577	0.0573873	0.954237	0.999953
1263		AT1G10585	AT1G10585.1	837600		basic helix-loop-helix (bHLH) DNA-binding superfamily protein	13.0678	20.8047	30.1942	44.8955	14.6248	45.3258		28.1522	0.715197	0.607456	1.17736	0.23905	0.999953
1266	F20B24.1	AT1G10590	AT1G10590.3	837601		Nucleic acid-binding, OB-fold-like protein	1453.33	1822.49	1569.09	1804.42	1584.7	1632.72		1644.46	0.0519707	0.176022	0.295251	0.767802	0.999953
1267	AMSH2	AT1G10600	AT1G10600.1	837603	AMSH2	associated molecule with the SH3 domain of STAM 2	298.693	283.984	389.506	312.358	272.648	361.621		319.802	-0.0380985	0.243181	-0.156667	0.875507	0.999953
1268	F20B24.5	AT1G10610	AT1G10610.1	837604		basic helix-loop-helix (bHLH) DNA-binding superfamily protein	382.7	278.783	345.221	298.985	289.362	383.299		329.725	-0.0515354	0.243182	-0.211921	0.832169	0.999953
1269	PERK11	AT1G10620	AT1G10620.1	837605	PERK11	Encodes a member of the proline-rich extensin-like receptor kinase (PERK) family. This family consists of 15 predicted receptor kinases (PMID: 15653807).	1.86683	1.04024	0	0	0	0		0.484511	-2.40901	3.62214	-0.66508	0.505999	0.999953
1270	ARFA1F	AT1G10630	AT1G10630.1	837606	ARFA1F	A member of ARF GTPase family. A thaliana has 21 members of this family, known to be essential for vesicle coating and uncoating and functions in GTP-binding. Gene encoding ADP-ribosylation factor and similar to other ARFs and ARF-like proteins. The gene is shown to play a role in cell division, cell expansion and cellulose production using antisense construct.	336.963	406.732	337.169	388.776	323.835	266.043		343.253	-0.142799	0.239787	-0.595525	0.551493	0.999953
1272	F20B24.8	AT1G10640	AT1G10640.1	837607		Pectin lyase-like superfamily protein	44.8039	5.20118	0	7.64179	8.35703	3.94138		11.6575	-1.33001	1.39964	-0.950249	0.341986	0.999953
1273	F20B24.9	AT1G10650	AT1G10650.1	837608		SBP (S-ribonuclease binding protein) family protein	319.228	540.922	148.958	521.552	406.361	214.805		358.638	0.179588	0.553306	0.324572	0.745505	0.999953
1275		AT1G10657	AT1G10657.1	5007676		transmembrane protein	17.7349	8.32188	4.0259	7.64179	7.31241	4.92672		8.32726	-0.604781	0.789194	-0.766327	0.443482	0.999953
1276	F20B24.10	AT1G10660	AT1G10660.2	837609		transmembrane protein	912.88	854.033	844.432	881.672	916.14	902.575		885.289	0.0481199	0.132725	0.362554	0.716938	0.999953
1277	ACLA-1	AT1G10670	AT1G10670.3	837610	ACLA-1	One of the three genes encoding subunit A of the trimeric protein ATP Citrate Lyase. Antisense ACLA-1 plants cause a reduction in cytosolic acetyl-CoA metabolism and have upregulation of stress-related genes and down-regulation of primary metabolism and growth genes, suggesting the mutation restricts normal growth and developmental processes and puts the plant into a state of stress.	1033.29	996.545	858.523	1042.15	991.353	908.487		971.725	0.0264717	0.169769	0.155928	0.87609	0.999953
1278	PGP10	AT1G10680	AT1G10680.1	837611	PGP10	P-glycoprotein 10	0	0	0	1.91045	1.04463	0		0.492513	2.43331	3.61046	0.673961	0.500336	0.999953
1279		AT1G10682	AT1G10682.1	6241126	gene_biotype ncRNA	Has been identified as a translated small open reading frame by ribosome profiling.	546.048	553.405	685.409	441.314	528.582	625.694		563.409	-0.161757	0.233715	-0.69211	0.488868	0.999953
1280	T16B5.17	AT1G10690	AT1G10690.1	837612		cyclin-dependent kinase inhibitor	15.8681	11.4426	28.1813	17.194	13.5802	37.4431		20.6182	0.298892	0.62809	0.475875	0.634163	0.999953
1281	PRS3	AT1G10700	AT1G10700.1	837613	PRS3	Encodes a P-independent phosphoribosyl pyrophosphate (PRPP) synthase.	84.0073	137.311	55.3561	150.925	87.7489	77.8422		98.8652	0.195501	0.469964	0.415992	0.677416	0.999953
1283	PHS1	AT1G10710	AT1G10710.1	837614	PHS1	Computational predictions suggested the presence of a small cysteine-rich protein beginning in intron 9 (Silverstein 2007), but subsequent analysis revealed that this region contains a tenth exon for the At1g10710 gene. PHS1 regulates recombination and pairing of homologous chromosomes during meiotic prophase by controlling transport of RAD50 from cytoplasm to the nucleus.	2.80024	2.08047	2.01295	0	2.08926	0		1.49715	-1.76347	1.74874	-1.00842	0.313251	0.999953
1286	T16B5.14	AT1G10720	AT1G10720.1	837615		BSD domain-containing protein	351.897	678.233	373.402	579.821	432.477	314.325		455.026	-0.0808944	0.393974	-0.205329	0.837315	0.999953
1287	adaptor protein-1 mu-adaptin 1	AT1G10730	AT1G10730.1	837616		Clathrin adaptor complexes medium subunit family protein	126.011	102.983	135.874	107.94	120.132	142.875		122.636	0.0230006	0.254614	0.090335	0.928021	0.999953
1288	T16B5.12	AT1G10740	AT1G10740.1	837617		alpha/beta-Hydrolases superfamily protein	726.197	586.693	492.166	614.209	656.027	511.394		597.781	-0.019242	0.243484	-0.0790276	0.937011	0.999953
1291	T16B5.11	AT1G10750	AT1G10750.1	837618		carboxyl-terminal peptidase, putative (DUF239)	7.46732	1.04024	2.01295	2.86567	2.08926	0.985344		2.74346	-0.836599	1.2576	-0.665236	0.505899	0.999953
1293	SEX1	AT1G10760	AT1G10760.1	837619	SEX1	Encodes an &#945	2032.98	1526.03	1415.1	1475.82	1488.6	1264.2		1533.79	-0.234419	0.22731	-1.03127	0.302412	0.999953
1294	T16B5.9	AT1G10770	AT1G10770.1	837620		Encodes a putative pectin methylesterase/invertase inhibitor. Anti-sense reduction of this gene's transcript results in pollen tube growth retardation and then partial male sterility and reduced seed set.	0	1.04024	0	0.955224	0	0.985344		0.496801	0.873378	2.80442	0.311429	0.755475	0.999953
1295	T16B5.8	AT1G10780	AT1G10780.1	837621		F-box/RNI-like superfamily protein	4.66707	6.24141	0	4.77612	3.13389	6.89741		4.28598	0.443438	1.1446	0.387419	0.698446	0.999953
1296	T16B5.7	AT1G10790	AT1G10790.1	837622		hydroxyproline-rich glycoprotein family protein	5.60049	1.04024	2.01295	0	3.13389	4.92672		2.78571	-0.117984	1.41025	-0.083662	0.933325	0.999953
1297	T16B5.6	AT1G10800	AT1G10800.1	837623		voltage-gated hydrogen channel-like protein	0	0	4.0259	0.955224	0	0		0.830187	-1.91148	3.38174	-0.565234	0.571915	0.999953
1298	T16B5.5	AT1G10810	AT1G10810.1	837624		NAD(P)-linked oxidoreductase superfamily protein	0	0	0	0	0	2.95603		0.492672	2.43367	3.99533	0.60913	0.542438	0.999953
1299	T16B5.4	AT1G10820	AT1G10820.2	837625		hypothetical protein (DUF3755)	205.351	200.765	277.787	182.448	219.372	288.706		229.072	0.0138958	0.291904	0.0476039	0.962032	0.999953
1300	Z-ISO	AT1G10830	AT1G10830.1	837626	Z-ISO	Encodes a functional 15-cis-zeta-carotene isomerase (Z-ISO).	111.076	66.5751	86.5568	94.5672	76.2579	67.9888		83.837	-0.147125	0.324473	-0.453428	0.65024	0.999953
1301	TIF3H1	AT1G10840	AT1G10840.1	837627	TIF3H1	Encodes eukaryotic initiation factor 3H1 subunit (TIF3H1).	2461.41	2239.63	2341.06	2325.02	2411	2512.63		2381.79	0.0416033	0.129725	0.320704	0.748435	0.999953
1302		AT1G10850	AT1G10850.1	3766694		Leucine-rich repeat protein kinase family protein	57.8717	30.1668	36.2331	20.0597	43.8744	55.1793		40.5642	-0.0647729	0.518884	-0.124831	0.900657	0.999953
1304		AT1G10865	AT1G10865.1	5007681		cytochrome C oxidase assembly factor	694.461	792.659	680.377	734.567	857.641	758.715		753.07	0.117172	0.170659	0.686583	0.492346	0.999953
1306	AGD4	AT1G10870	AT1G10870.1	837629	AGD4	A member of ARF GAP domain (AGD), A thaliana has 15 members, grouped into four classes. AGD4 belongs to the Class 1, together with AGD1, AGD2, and AGD3.	216.552	196.604	227.463	206.328	223.551	206.922		212.904	-0.0093356	0.18389	-0.0507673	0.959511	0.999953
1309	T19D16.19	AT1G10890	AT1G10890.1	837632		arginine/glutamate-rich 1 protein	1583.07	1401.2	1609.35	1349.73	1561.72	1775.59		1546.78	0.0289337	0.190158	0.152156	0.879064	0.999953
1310	T19D16.18	AT1G10900	AT1G10900.1	837633		Phosphatidylinositol-4-phosphate 5-kinase family protein	230.553	377.605	380.447	370.627	302.943	343.885		334.343	0.0423813	0.286171	0.148098	0.882266	0.999953
1311	EMB3103	AT1G10910	AT1G10910.1	837634	EMB3103	Member of the P subfamily of PRR proteins. Loss of function results in defects in abnormal plastid RNA edit and chloroplast biogenesis	809.271	588.773	900.795	588.418	765.713	1071.07		787.34	0.0770624	0.325985	0.236399	0.813123	0.999953
1312	LOV1	AT1G10920	AT1G10920.1	837635	LOV1	Encodes LOV1, a disease susceptibility gene that, paradoxically, is a member of the NBS-LRR resistance gene family. Conditions susceptibility to the fungus Cochliobolus victoriae and victorin-dependent induction of defense-associated proteins. Saturation mutagenesis identified 59 lov mutations that all display reduced susceptibility to vitorin. Mutations in known defense response pathways do not …	345.363	430.657	344.214	451.821	349.951	375.416		382.904	0.0723281	0.219183	0.329989	0.741408	0.999953
1313	RECQ4A	AT1G10930	AT1G10930.1	837636	RECQ4A	DNA helicase involved in the maintenance of genome stability by modulation of the DNA damage response and suppression of homologous recombination.	50.4044	34.3278	52.3367	25.7911	47.0083	35.4724		40.8901	-0.344776	0.397563	-0.867223	0.38582	0.999953
1314	SNRK2.4	AT1G10940	AT1G10940.2	837637	SNRK2.4	Encodes a plant protein kinase similar to the calcium/calmodulin-dependent protein kinase subfamily and the SNF1 kinase subfamily (SnRK2) whose activity is activated by ionic (salt) and non-ionic (mannitol) osmotic stress. Kinase activity of its homolog in tobacco is induced by hyperosmotic condition within 1 minute. Phosphatidylinositol 4-phosphate 5-kinase (PIP5K) enzyme family member.	1396.39	1530.19	1351.7	1480.6	1646.34	1392.29		1466.25	0.0790161	0.159264	0.496132	0.619801	0.999953
1315	TMN1	AT1G10950	AT1G10950.1	837638	TMN1	Encodes an Arabidopsis Transmembrane nine (TMN) protein. Transmembrane nine (TM9) proteins are localized in the secretory pathway of eukaryotic cells and are involved in cell adhesion and phagocytosis.	2010.58	2239.63	1949.54	2243.82	2047.47	2039.66		2088.45	0.0303394	0.147839	0.205219	0.837401	0.999953
1316	FD1	AT1G10960	AT1G10960.1	837639	FD1	Phosphatidylinositol 4-phosphate 5-kinase (PIP5K) enzyme family member.	741.131	570.049	571.678	519.642	635.135	608.943		607.763	-0.0948869	0.214008	-0.44338	0.657491	0.999953
1317	ZIP4	AT1G10970	AT1G10970.1	837640	ZIP4	A member of Zrt- and Irt-related protein (ZIP) family. transcript is induced in response to zinc deficiency in the root and shoot. Expression is regulated by copper, but response to copper deficiency is detected only after three weeks of deficiency. Phosphatidylinositol 4-phosphate 5-kinase (PIP5K) enzyme family member.	105.476	80.0981	109.706	84.0597	88.7935	102.476		95.1015	-0.102114	0.264408	-0.386199	0.699349	0.999953
1319	T19D16.27	AT1G10990	AT1G10990.2	837642		transmembrane protein	2.80024	15.6035	6.03885	14.3284	5.22315	0.985344		7.49658	-0.24211	1.10626	-0.218854	0.826764	0.999953
1320	MLO4	AT1G11000	AT1G11000.1	837643	MLO4	A member of a large family of seven-transmembrane domain proteins specific to plants, homologs of the barley mildew resistance locus o (MLO) protein. The Arabidopsis genome contains 15 genes encoding MLO proteins, with localization in plasma membrane. Phylogenetic analysis revealed four clades of closely-related AtMLO genes. ATMLO4 belongs to the clade I, with AtMLO11 and AtMLO14. The gene is exp…	151.213	170.599	45.2914	162.388	171.319	60.106		126.819	0.101127	0.619324	0.163285	0.870294	0.999953
1322	T19D16.25	AT1G11020	AT1G11020.1	837644		RING/FYVE/PHD zinc finger superfamily protein	242.688	328.714	188.211	251.224	307.121	225.644		257.267	0.0456226	0.303914	0.150117	0.880673	0.999953
1324	T19D16.7	AT1G11040	AT1G11040.1	837645		HSP40/DnaJ peptide-binding protein	0	1.04024	0	0	1.04463	0		0.347477	0.00291827	4.02298	0.000725399	0.999421	0.999953
1325	T19D16.6	AT1G11050	AT1G11050.1	837646		Protein kinase superfamily protein	1780.02	1703.91	365.35	1304.84	2212.52	883.854		1375.08	0.193256	0.633376	0.30512	0.760275	0.999953
1328	AtWAPL1	AT1G11060	AT1G11060.1	837647		Encodes one of two redundant proteins (the other is WAPL2) that are involved in prophase removal of cohesion during meiosis. Double mutants with wapl2 exhibit reduced fertility due to defects in meiosis and also some abnormal embryo development in rare cases where embryos are formed.	424.704	425.456	381.454	384.955	447.101	469.024		422.116	0.0788459	0.180058	0.437891	0.661465	0.999953
1329	T19D16.24	AT1G11070	AT1G11070.1	837648		hydroxyproline-rich glycoprotein family protein	11.201	15.6035	28.1813	3.8209	17.7587	18.7215		15.8812	-0.450223	0.742688	-0.606208	0.544377	0.999953
1330	scpl31	AT1G11080	AT1G11080.2	837649	scpl31	serine carboxypeptidase-like 31	15.8681	13.5231	4.0259	12.4179	18.8033	8.8681		12.2511	0.257035	0.701043	0.366647	0.713882	0.999953
1332	T19D16.3	AT1G11090	AT1G11090.1	837650		alpha/beta-Hydrolases superfamily protein	110.143	65.5348	106.686	78.3284	81.4811	110.359		92.0887	-0.0650049	0.337571	-0.192567	0.847298	0.999953
1333	FRG5	AT1G11100	AT1G11100.2	837651		SNF2 domain-containing protein / helicase domain-containing protein / zinc finger protein-like protein	24.2688	87.3798	24.1554	29.6119	43.8744	27.5896		39.48	-0.424711	0.636588	-0.667168	0.504665	0.999953
1336	T19D16.22	AT1G11120	AT1G11120.1	837653		CTTNBP 2 amino-terminal-like protein	10.2676	2.08047	0	0.955224	2.08926	1.97069		2.89387	-1.31384	1.53331	-0.856862	0.391521	0.999953
1337		AT1G11125	AT1G11125.1	10723097		hypothetical protein	5.60049	2.08047	0	1.91045	2.08926	1.97069		2.27523	-0.376941	1.40375	-0.268524	0.788296	0.999953
1338	SUB	AT1G11130	AT1G11130.1	837654	SUB	Encodes an atypical receptor-like kinase protein with a predicted extracellular domain of six leucine-rich repeats and an intracellular serine-threonine kinase domain expressed throughout the developing root but whose kinase activity is not essential for its function in vivo. Regulates expression of GLABRA2, CAPRICE, WEREWOLF, and ENHANCER OF GLABRA3. Required for floral organ shape, the developm…	27.069	15.6035	12.0777	20.0597	24.0265	12.8095		18.6077	0.0488619	0.545436	0.0895831	0.928619	0.999953
1340	T28P6.22	AT1G11150	AT1G11150.1	3766698	gene_biotype pseudo	transposable_element_gene	68.1393	33.2875	80.518	46.806	45.9637	67.9888		57.1172	-0.179684	0.443119	-0.405498	0.685112	0.999953
1341	T28P6.17	AT1G11160	AT1G11160.1	837657		One of four katanin p80 subunits. Involved in targeting of katanin complex to crossover and branch points to properly sever microtubules.	8.40073	2.08047	2.01295	0.955224	4.17852	0		2.93798	-1.30787	1.43996	-0.908268	0.363737	0.999953
1342	T28P6.16	AT1G11170	AT1G11170.1	837658		lysine ketoglutarate reductase trans-splicing-like protein (DUF707)	42.0037	16.6438	53.3432	26.7463	25.0711	40.3991		34.0345	-0.281488	0.541457	-0.519871	0.603154	0.999953
1343		AT1G11175	AT1G11175.1	6241237	gene_biotype ncRNA	other_RNA	950.216	571.089	1647.6	459.463	813.766	1520.39		993.753	-0.181883	0.563372	-0.322847	0.746811	0.999953
1344	SCAMP2	AT1G11180	AT1G11180.2	837659	SCAMP2	Secretory carrier membrane protein (SCAMP) family protein	338.83	442.1	431.778	341.97	386.513	469.024		401.702	-0.0178272	0.236554	-0.0753619	0.939927	0.999953
1345		AT1G11185	AT1G11185.1	5007682	gene_biotype ncRNA	Has been identified as a translated small open reading frame by ribosome profiling.	20.5351	16.6438	5.03237	20.0597	14.6248	0.985344		12.9802	-0.243818	1.01004	-0.241395	0.809249	0.999953
1346	BFN1	AT1G11190	AT1G11190.1	837660	BFN1	Encodes a bifunctional nuclease that acts on both RNA and DNA involved in nucleic acid degradation to facilitate nucleotide and phosphate recovery during senescence. It has mismatch-specific endonuclease activity with wide recognition of single base mismatches as well as the ability to cleave indel types of mismatches (heteroduplexes with loops).	43.8705	21.8449	58.3755	20.0597	47.0083	43.3551		39.0857	-0.171284	0.545744	-0.313854	0.753632	0.999953
1347	T28P6.25	AT1G11200	AT1G11200.1	837661		organic solute transporter ostalpha protein (DUF300)	162.414	351.6	86.5568	318.09	256.979	99.5198		212.526	0.168031	0.633114	0.265405	0.790698	0.999953
1348		AT1G11210	AT1G11210.1	837662		cotton fiber protein, putative (DUF761)	2510.89	3667.87	593.82	3866.75	3350.13	1385.39		2562.47	0.345023	0.675021	0.51113	0.60926	0.999953
1349	T28P6.12	AT1G11220	AT1G11220.1	837663		cotton fiber, putative (DUF761)	2.80024	4.16094	4.0259	0.955224	0	1.97069		2.31883	-1.88883	1.33133	-1.41876	0.15597	0.999953
1351	T28P6.24	AT1G11240	AT1G11240.1	837665		ribosomal RNA-processing protein	266.957	279.823	334.15	287.522	291.452	296.589		292.749	-0.00851228	0.188303	-0.0452053	0.963944	0.999953
1353	STP1	AT1G11260	AT1G11260.1	837667	STP1	Encodes a H+/hexose cotransporter. The mRNA is cell-to-cell mobile.	10229.3	17416.7	12504.4	16652.4	19029	17118.4		15491.7	0.395134	0.266215	1.48427	0.137738	0.999953
1354	T28P6.23	AT1G11270	AT1G11270.1	837669		F-box and associated interaction domains-containing protein	79.3403	89.4602	66.4273	59.2239	88.7935	107.403		81.7746	0.118289	0.339221	0.348706	0.72731	0.999953
1356	T28P6.7	AT1G11280	AT1G11280.1	837670		S-locus lectin protein kinase family protein	280.958	246.536	266.716	272.239	244.443	246.336		259.538	-0.0579799	0.17794	-0.325839	0.744546	0.999953
1357	CRR22	AT1G11290	AT1G11290.1	837671	CRR22	Pentatricopeptide Repeat Protein containing the DYW motif. Required for editing of multiple plastid transcripts. Endonuclease activity.	59.7385	39.5289	67.4338	22.9254	56.41	55.1793		50.2027	-0.312278	0.475135	-0.657239	0.511027	0.999953
1358	EGM1	AT1G11300	AT1G11300.1	837672		The annotation for At1g11300 in TAIR10 is incorrect. This locus has been split into two At1g11300 (symbol: EGM1) and At1g11305 (symbol: EGM2) (Olivier Loudet, personal communication, 2013-04-03). See Comment field for revised annotation.	32.6695	21.8449	26.1683	21.9702	18.8033	30.5457		25.3337	-0.179557	0.424128	-0.423356	0.672036	0.999953
1359		AT1G11303	AT1G11303.1		locus_tag AT1G11303	G-type lectin S-receptor-like Serine/Threonine-kinase	40.1368	37.4485	27.1748	37.2537	26.1157	22.6629		31.7988	-0.283174	0.401879	-0.704624	0.481044	0.999953
1360	MLO2	AT1G11310	AT1G11310.1	837673	MLO2	A member of a large family of seven-transmembrane domain proteins specific to plants, homologs of the barley mildew resistance locus o (MLO) protein. The Arabidopsis genome contains 15 genes encoding MLO proteins, with localization in plasma membrane. Phylogenetic analysis revealed four clades of closely-related AtMLO genes. ATMLO2 belongs to the clade IV, with AtMLO3, AtMLO6 and AtMLO12. The gen…	1735.22	2012.86	1188.65	2327.88	2171.78	1476.05		1818.74	0.275572	0.315776	0.87268	0.382838	0.999953
1361	T28P6.3	AT1G11320	AT1G11320.1	837674		GDSL esterase/lipase	30.8027	37.4485	41.2655	30.5672	29.2496	21.6776		31.8352	-0.424727	0.368352	-1.15305	0.248891	0.999953
1362	T28P6.2	AT1G11330	AT1G11330.2	837675		S-locus lectin protein kinase family protein	45.7373	203.886	44.2849	203.463	132.668	54.1939		114.039	0.410365	0.750473	0.546808	0.58451	0.999953
1363	T28P6.1	AT1G11340	AT1G11340.1	837676		G-type lectin S-receptor-like Serine/Threonine-kinase	47.6042	48.8911	53.3432	71.6418	55.3654	67.0034		57.3082	0.374746	0.282922	1.32455	0.185319	0.999953
1364	SD1-13	AT1G11350	AT1G11350.1	837677	SD1-13	S-domain-1 13	458.307	388.008	415.674	345.791	479.485	416.801		417.344	-0.0237478	0.216435	-0.109723	0.912629	0.999953
1365	T23J18.35	AT1G11360	AT1G11360.1	837678		Adenine nucleotide alpha hydrolases-like superfamily protein	397.635	527.399	625.021	367.761	531.716	582.338		505.312	-0.0648848	0.302337	-0.214611	0.830071	0.999953
1366		AT1G11362	AT1G11362.1	6240451		Plant invertase/pectin methylesterase inhibitor superfamily protein	7.46732	10.4024	12.0777	8.59702	12.5356	31.531		13.7685	0.817092	0.697125	1.17209	0.241162	0.999953
1367	T23J18.3	AT1G11370	AT1G11370.1	837679		Pectin lyase-like superfamily protein	3.73366	0	8.0518	4.77612	0	0.985344		2.92449	-1.02343	1.7706	-0.578014	0.563255	0.999953
1368	T23J18.4	AT1G11380	AT1G11380.1	837680		PLAC8 family protein	74.6732	91.5407	180.159	89.7911	65.8116	136.963		106.49	-0.242593	0.480552	-0.504823	0.613683	0.999953
1369	T23J18.5	AT1G11390	AT1G11390.1	837681		Atypical kinase which functions in plant salt stress tolerance by regulating reactive oxygen species (ROS).	222.153	383.847	240.547	417.433	281.005	182.289		287.879	0.0576918	0.413365	0.139566	0.889003	0.999953
1370	PYM	AT1G11400	AT1G11400.1	837682	PYM	The PYM gene encodes a protein capable of interacting with MAGO, and Y14, whose orthologs form part of the exon junction complex in animal cells. In vitro binding assays indicate that PYM can bind to MAGO and Y14 either individually, or when they are together. But, MAGO-Y14-PYM ternary complexes are difficult to detect in vivo in Arabidopsis based on pull-down experiments. However there is some e…	394.834	543.003	428.758	438.448	489.931	454.244		458.203	0.0171853	0.211271	0.0813424	0.93517	0.999953
1372	T23J18.8	AT1G11410	AT1G11410.1	837683		S-locus lectin protein kinase family protein	277.224	210.128	231.489	205.373	254.89	204.952		230.676	-0.113302	0.230385	-0.491793	0.622866	0.999953
1373	DUF2	AT1G11420	AT1G11420.1	837684	DUF2	Member of the plant-specific DUF724 protein family. Arabidopsis has 10 DUF724 proteins.	66.2725	50.9715	24.1554	53.4926	54.3207	50.2526		49.9109	0.158743	0.445301	0.356484	0.721478	0.999953
1374	MORF9	AT1G11430	AT1G11430.1	837685	MORF9	Encodes a protein involved in RNA editing in chloroplasts. The mRNA is cell-to-cell mobile.	621.654	633.503	766.934	583.642	601.707	753.788		660.205	-0.0603261	0.212268	-0.284198	0.776259	0.999953
1375	T23J18.11	AT1G11440	AT1G11440.1	837686		hypothetical protein	137.212	118.587	113.732	165.254	151.471	145.831		138.681	0.323134	0.214213	1.50847	0.131434	0.999953
1376	UMAMIT27	AT1G11450	AT1G11450.2	837687	UMAMIT27	nodulin MtN21-like transporter family protein	0	0	7.04532	1.91045	0	0		1.49263	-1.86973	3.12441	-0.598426	0.549556	0.999953
1379	NRPB10	AT1G11475	AT1G11475.1	837690	NRPB10	Non-catalytic subunit common to nuclear DNA-dependent RNA polymerases II, IV and V	282.825	259.019	334.15	255.045	253.845	243.38		271.377	-0.219771	0.196595	-1.11789	0.263614	0.999953
1380	T23J18.15	AT1G11480	AT1G11480.1	837691		eukaryotic translation initiation factor-like protein	1567.2	1520.82	1602.31	1525.49	1650.51	1881.02		1624.56	0.108556	0.160466	0.676505	0.49872	0.999953
1382	T23J18.16	AT1G11490	AT1G11490.1	837692		zinc finger (C2H2 type) family protein	0	1.04024	1.00647	0	0	0		0.341118	-1.89349	4.02609	-0.470304	0.638138	0.999953
1386	CXXS1	AT1G11530	AT1G11530.1	837696	CXXS1	Encodes a monocysteinic thioredoxin, thioredoxin in which the second cysteine of the redox site is replaced by a serine, with low disulfide reductase but efficient disulfide isomerase activity. The mRNA is cell-to-cell mobile.	800.87	601.256	808.199	650.508	632.001	853.308		724.357	-0.0495985	0.243637	-0.203575	0.838686	0.999953
1388	T23J18.20	AT1G11540	AT1G11540.1	837697		Sulfite exporter TauE/SafE family protein	3.73366	7.28165	2.01295	3.8209	5.22315	0.985344		3.84294	-0.377569	1.05126	-0.35916	0.719476	0.999953
1389	XTH8	AT1G11545	AT1G11545.1	837698	XTH8	xyloglucan endotransglucosylase/hydrolase 8	182.949	92.5809	39.2525	101.254	102.374	65.0327		97.2405	-0.229768	0.582757	-0.394277	0.693377	0.999953
1392	NTL	AT1G11570	AT1G11570.2	837700	NTL	NTF2-like protein	3.73366	1.04024	0	4.77612	4.17852	0.985344		2.45231	1.03793	1.44162	0.719976	0.47154	0.999953
1393		AT1G11572	AT1G11572.1	5007683		Encodes a Plant thionin family protein	0	1.04024	1.00647	0.955224	0	0		0.500322	-0.925389	2.81522	-0.328709	0.742375	0.999953
1394	PMEPCRA	AT1G11580	AT1G11580.1	837701	PMEPCRA	methylesterase PCR A	336.029	176.84	111.719	404.06	180.721	154.699		227.345	0.2434	0.559827	0.434777	0.663724	0.999953
1398		AT1G11592	AT1G11592.1	5007684	gene_biotype ncRNA	other_RNA	101.742	86.3395	145.939	113.672	95.0613	121.197		110.658	-0.0172798	0.309655	-0.0558032	0.955499	0.999953
1404	F25C20.23	AT1G11620	AT1G11620.1	837706		F-box and associated interaction domains-containing protein	0	0	0	2.86567	0	0		0.477612	2.39303	3.99783	0.598583	0.549451	0.999953
1405	F25C20.22	AT1G11630	AT1G11630.1	837707		Ribosomal pentatricopeptide repeat protein	94.2749	130.029	133.861	117.493	94.0166	118.241		114.653	-0.11698	0.271964	-0.43013	0.667101	0.999953
1407	RBP45B	AT1G11650	AT1G11650.2	837708	RBP45B	Encodes an RNA binding protein with three RNA recognition motifs. The mRNA is cell-to-cell mobile.	5699.43	6649.18	6592.41	5671.17	6614.59	7440.33		6444.52	0.0586046	0.190162	0.308182	0.757944	0.999953
1409	F25C20.19	AT1G11660	AT1G11660.1	837710		heat shock protein 70 (Hsp 70) family protein	543.247	649.107	415.674	654.329	603.796	503.511		561.611	0.131766	0.259402	0.507959	0.611482	0.999953
1410	F25C20.18	AT1G11670	AT1G11670.1	837711		MATE efflux family protein	80.2737	244.455	4.0259	347.702	146.248	15.7655		139.745	0.63303	1.23452	0.512775	0.608109	0.999953
1412	CYP51G1	AT1G11680	AT1G11680.1	837712	CYP51G1	putative obtusifoliol 14-alpha demethylase involved in sterol biosynthesis. The mRNA is cell-to-cell mobile.	686.06	726.084	764.921	794.747	750.044	734.081		742.656	0.066202	0.144728	0.457423	0.647367	0.999953
1416	F25C20.15	AT1G11700	AT1G11700.1	837714		senescence regulator (Protein of unknown function, DUF584)	103.609	27.0461	148.958	40.1194	43.8744	81.7836		74.2318	-0.754617	0.655361	-1.15145	0.249547	0.999953
1417	F25C20.14	AT1G11710	AT1G11710.1	837715		Pentatricopeptide repeat (PPR) superfamily protein	62.5388	60.3337	87.5633	44.8955	61.6331	78.8275		65.9653	-0.183514	0.357231	-0.513711	0.607454	0.999953
1418	SS3	AT1G11720	AT1G11720.2	837716	SS3	Encodes a starch synthase that in addition to its role in starch biosynthesis also has a negative regulatory function in the biosynthesis of transient starch. The protein apparently contains a starch-binding domain (SBD).	440.572	390.088	478.075	402.149	407.405	378.372		416.11	-0.14001	0.174868	-0.80066	0.423328	0.999953
1420	F25C20.12	AT1G11730	AT1G11730.1	837717		Galactosyltransferase family protein	5.60049	1.04024	6.03885	0	9.40166	4.92672		4.50133	0.165233	1.34223	0.123103	0.902025	0.999953
1423	F25C20.11	AT1G11740	AT1G11740.1	837718		ankyrin repeat family protein	5.60049	3.12071	0	1.91045	2.08926	0.985344		2.28437	-0.816705	1.44082	-0.566833	0.570828	0.999953
1424	CLPP6	AT1G11750	AT1G11750.2	837719	CLPP6	One of several nuclear-encoded ClpPs (caseinolytic protease). Contains a highly conserved catalytic triad of Ser-type proteases (Ser-His-Asp). The name reflects nomenclature described in Adam et. al (2001).	504.977	523.238	454.926	600.836	478.44	489.716		508.689	0.0815258	0.192119	0.424352	0.671309	0.999953
1426	LEW1	AT1G11755	AT1G11755.1	5007686	LEW1	Encodes a cis-prenyltransferase, involved in dolichol biosynthesis. Wilted leaves in mutants due to cell membrane lesions. Mutants have increased drought tolerance, but hypersensitve to dark stress.	118.544	91.5407	117.758	120.358	81.4811	122.183		108.644	-0.0164456	0.291622	-0.0563934	0.955028	0.999953
1427	MED32	AT1G11760	AT1G11760.1	837720	MED32	Required for expression of CBF-controlled cold-responsive genes. Required for recruitment of the Mediator complex and RNA polymerase II to CBF-controlled cold-responsive genes. MED32 has now been annotated as the MED2 subunit of the Mediator complex.	95.2083	100.903	144.932	109.851	72.0794	125.139		108.019	-0.149924	0.345786	-0.433576	0.664597	0.999953
1431	F25C20.6	AT1G11780	AT1G11780.1	837723		oxidoreductase, 2OG-Fe(II) oxygenase family protein	64.4056	118.587	87.5633	119.403	76.2579	88.681		92.4829	0.07454	0.361084	0.206434	0.836452	0.999953
1432		AT1G11785	AT1G11785.1	5007687		transmembrane protein	8.40073	14.5633	7.04532	21.0149	26.1157	19.7069		16.1412	1.15954	0.523016	2.21702	0.0266218	0.999953
1433	ADT1	AT1G11790	AT1G11790.1	837725	ADT1	Encodes a plastid-localized arogenate dehydratase involved in phenylalanine biosynthesis. Not less than six genes encoding ADT were identi&#64257	59.7385	69.6958	36.2331	87.8806	62.6778	54.1939		61.7366	0.306666	0.393915	0.778509	0.436269	0.999953
1434	F25C20.3	AT1G11800	AT1G11800.1	837726		endonuclease/exonuclease/phosphatase family protein	69.0727	82.1786	71.4597	78.3284	79.3918	82.7689		77.2	0.112075	0.24456	0.45827	0.646759	0.999953
1438		AT1G11820	AT1G11820.2	837730		O-Glycosyl hydrolases family 17 protein	560.049	579.411	631.06	475.702	509.779	744.92		583.487	-0.0329843	0.256227	-0.128731	0.897571	0.999953
1440	GLX1	AT1G11840	AT1G11840.6	837731	GLX1	Encodes Ni+ dependent glyoxalase I homolog ATGLX1.	1026.76	684.475	540.477	805.254	792.874	680.873		755.118	0.0170941	0.307599	0.0555726	0.955682	0.999953
1442	F12F1.30	AT1G11860	AT1G11860.1	837733		Glycine cleavage T-protein family	2246.73	1449.05	1569.09	1755.7	1598.28	1226.75		1640.93	-0.200935	0.280781	-0.715628	0.474221	0.999953
1443	SRS	AT1G11870	AT1G11870.2	837734	SRS	Seryl-tRNA synthetase targeted to chloroplasts and mitochondria. Its inactivation causes developmental arrest of chloroplasts and mitochondria in Nicotiana benthamiana.	332.296	316.232	332.137	313.314	287.273	343.885		320.856	-0.0540559	0.173457	-0.311638	0.755316	0.999953
1447	F12F1.28	AT1G11880	AT1G11880.1	837736		transferases, transferring hexosyl groups	63.4722	65.5348	32.2072	80.2388	66.8563	62.0767		61.731	0.375677	0.383887	0.978613	0.327771	0.999953
1448	SEC22	AT1G11890	AT1G11890.1	837737	SEC22	member of SEC22 Gene Family	515.245	788.498	346.227	738.388	689.455	434.537		585.392	0.174848	0.40046	0.436618	0.662388	0.999953
1450	F12F1.26	AT1G11900	AT1G11900.1	837738		Tetratricopeptide repeat (TPR)-like superfamily protein	30.8027	24.9656	58.3755	33.4328	37.6067	38.4284		37.2686	-0.0605152	0.448389	-0.134961	0.892642	0.999953
1452		AT1G11905	AT1G11905.1	837739		B-cell receptor-associated protein 31-like protein	124.144	144.593	80.518	199.642	131.623	126.124		134.441	0.389892	0.357171	1.09161	0.275005	0.999953
1453	APA1	AT1G11910	AT1G11910.1	837740	APA1	Encodes an aspartic proteinase that forms a heterodimer and is stable over a broad pH range (ph 3-8).	10767.9	8864.89	13091.2	8788.06	9738.03	12598.6		10641.4	-0.0722929	0.260332	-0.277695	0.781247	0.999953
1454		AT1G11915	AT1G11915.1	837741		wall-associated receptor kinase galacturonan-binding protein	0	2.08047	0	2.86567	2.08926	1.97069		1.50102	1.77372	1.74909	1.01408	0.310544	0.999953
1456		AT1G11925	AT1G11925.1	837743		Encodes a Stigma-specific Stig1 family protein	11.201	69.6958	2.01295	101.254	27.1604	9.85344		36.8629	0.740042	1.20084	0.616272	0.537715	0.999953
1457	F12F1.20	AT1G11930	AT1G11930.1	837744		Putative pyridoxal phosphate-dependent enzyme, YBL036C type	671.125	628.302	682.39	672.478	756.312	767.583		696.365	0.148007	0.153483	0.964325	0.334883	0.999953
1458	F12F1.19	AT1G11940	AT1G11940.1	837746		Core-2/I-branching beta-1,6-N-acetylglucosaminyltransferase family protein	28.0024	27.0461	19.123	35.3433	32.3835	14.7802		26.1131	0.152742	0.493292	0.309639	0.756836	0.999953
1459	F12F1.18	AT1G11950	AT1G11950.1	837747		Transcription factor jumonji (jmjC) domain-containing protein	203.484	227.812	112.725	319.045	170.275	109.373		190.452	0.138511	0.497459	0.278437	0.780677	0.999953
1460	F12F1.17	AT1G11960	AT1G11960.1	837748		Calcium channel that is phosphorylated by BIK1 in the presence of PAMPS and required for stomatal immunity.	2555.69	4971.28	188.211	4828.66	3780.51	709.448		2838.97	0.27243	1.00008	0.272409	0.785308	0.999953
1463	F12F1.14	AT1G11990	AT1G11990.1	837751		O-fucosyltransferase family protein	6.5339	5.20118	9.05827	2.86567	10.4463	0		5.68422	-0.653265	1.17356	-0.556654	0.577764	0.999953
1464	F12F1.13	AT1G12000	AT1G12000.1	837752		Phosphofructokinase family protein	299.626	341.197	263.696	388.776	266.38	233.527		298.867	-0.0249383	0.289156	-0.0862454	0.931271	0.999953
1465	F12F1.12	AT1G12010	AT1G12010.1	837753		Encodes a protein that appears to have 1-amino-cyclopropane-1-carboxylic acid oxidase activity based on mutant analyses. The mRNA is cell-to-cell mobile.	234.287	153.955	182.172	133.731	189.078	151.743		174.161	-0.267293	0.285333	-0.936773	0.348875	0.999953
1466	SNOR111	AT1G12013	AT1G12013.1	3766705	SNOR111	Encodes a H/ACA-box snoRNA (snoR111). Gb: AJ505682	38.27	50.9715	60.3885	33.4328	38.6513	37.4431		43.1929	-0.448859	0.34162	-1.31392	0.188875	0.999953
1468	F12F1.11	AT1G12020	AT1G12020.1	28717234		hypothetical protein	108.276	52.0118	156.004	68.7761	64.767	91.637		90.2453	-0.490508	0.467381	-1.04948	0.293957	0.999953
1469	F12F1.10	AT1G12030	AT1G12030.1	837755		phosphoenolpyruvate carboxylase, putative (DUF506)	2.80024	0	0	0.955224	0	0		0.625911	-1.40033	3.54193	-0.395359	0.692578	0.999953
1472	AtFAH	AT1G12050	AT1G12050.1	837757		Encodes a fumarylacetoacetase that converts fumarylacetoacetate to acetoacetate and fumarate and is likely to be involved in tyrosine catabolism.	825.139	765.613	774.985	698.269	790.784	777.437		772.038	-0.062198	0.148973	-0.417511	0.676305	0.999953
1473	BAG5	AT1G12060	AT1G12060.1	837758	BAG5	A member of Arabidopsis BAG (Bcl-2-associated athanogene) proteins, plant homologs of mammalian regulators of apoptosis. Plant BAG proteins are multi-functional and remarkably similar to their animal counterparts, as they regulate apoptotic-like processes ranging from pathogen attack, to abiotic stress, to plant development.	14.9346	23.9254	29.1878	12.4179	24.0265	31.531		22.6705	-0.00055834	0.54211	-0.00102994	0.999178	0.999953
1475	F12F1.5	AT1G12070	AT1G12070.1	837759		Immunoglobulin E-set superfamily protein	4.66707	1.04024	0	0.955224	0	0		1.11042	-2.42527	2.46513	-0.983828	0.3252	0.999953
1476	F12F1.4	AT1G12080	AT1G12080.2	837760		Vacuolar calcium-binding protein-like protein	833.539	664.71	581.742	861.612	747.955	722.257		735.303	0.164668	0.22503	0.731759	0.464316	0.999953
1477	ELP	AT1G12090	AT1G12090.1	837761	ELP	extensin-like protein (ELP)	700.995	406.732	498.205	283.702	547.386	309.398		457.736	-0.494434	0.380709	-1.29872	0.194041	0.999953
1478	F12F1.2	AT1G12100	AT1G12100.1	837762		Bifunctional inhibitor/lipid-transfer protein/seed storage 2S albumin superfamily protein	1.86683	0	0	0	0	0		0.311138	-1.77833	4.04485	-0.439652	0.660189	0.999953
1479	NRT1.1	AT1G12110	AT1G12110.1	837763	NRT1.1	Encodes NRT1.1 (CHL1), a dual-affinity nitrate transporter. The protein is expressed in guard cells and function in stomatal opening. Mutants have less transpiration and are more tolerant to drought. Expressed in lateral roots. Involved in nitrate signaling which enables the plant root system to detect and exploit nitrate-rich soil patches. Comparing to the wild type, the mutant displays a strong…	705.662	366.163	360.318	370.627	396.959	231.556		405.214	-0.519892	0.397833	-1.30681	0.191277	0.999953
1480	T28K15.14	AT1G12120	AT1G12120.1	837764		hypothetical protein (DUF863)	725.263	586.693	672.325	575.045	554.698	555.734		611.626	-0.235786	0.16874	-1.39734	0.162312	0.999953
1482	FMO GS-OX5	AT1G12140	AT1G12140.1	837766	FMO GS-OX5	Encodes a glucosinolate S-oxygenase that catalyzes the conversion of methylthioalkyl glucosinolates to methylsulfinylalkyl glucosinolates. It is a suppressor of the bp mutant phenotype.	420.97	543.003	402.59	529.194	400.093	347.827		440.613	-0.0971841	0.268753	-0.361611	0.717643	0.999953
1486	T28K15.10	AT1G12160	AT1G12160.1	837768		Encodes a flavin-containing monooxygenases involved in biosynthesis of aliphatic glucosinolates.	35.4698	31.2071	21.136	36.2985	26.1157	26.6043		29.4719	0.0197055	0.406572	0.0484674	0.961344	0.999953
1491	FMO	AT1G12200	AT1G12200.1	837773	FMO	Putative flavin monooxygenase.	107.343	78.0177	125.809	114.627	92.972	114.3		105.511	0.0488166	0.2929	0.166666	0.867633	0.999953
1492	RFL1	AT1G12210	AT1G12210.1	837774	RFL1	RFL1 has high sequence similarity to the adjacent disease resistance (R) gene RPS5.	50.4044	97.7821	98.6345	96.4776	72.0794	93.6077		84.831	0.0897795	0.372749	0.240858	0.809666	0.999953
1493		AT1G12211	AT1G12211.1	6241068		hypothetical protein	6.5339	5.20118	3.01942	2.86567	0	0		2.9367	-2.33615	1.4627	-1.59715	0.110232	0.999953
1494	RPS5	AT1G12220	AT1G12220.1	837775	RPS5	Resistance gene, mediates resistance against the bacterial pathogen Pseudomonas syringae. Contains a putative nucleotide binding site composed of kinase-1a (or P-loop), kinase-2a, and putative kinase-3a domains, 13 imperfect leucine-rich repeats, a potential leucine zipper, and two uncharacterized motifs that are well conserved in products of previously isolated R genes. Confers resistance to Pse…	359.365	411.933	440.836	396.418	446.057	549.822		434.072	0.200145	0.224083	0.89317	0.371766	0.999953
1495	T28K15.4	AT1G12230	AT1G12230.2	837776		Aldolase superfamily protein	1219.04	1261.81	1306.4	1050.75	1304.74	1446.49		1264.87	0.00553867	0.1967	0.0281579	0.977536	0.999953
1496	ATBETAFRUCT4	AT1G12240	AT1G12240.1	837777	ATBETAFRUCT4	Encodes a vacuolar invertase betaFruct4. betaFruct4 is transported from the endoplasmic reticulum through the intermediate compartments as a membrane protein. The N-terminal cytoplasmic domain contains multiple sequence motifs that are involved at various stages in the trafficking of betaFruct4 from the ER to the central vacuole. The mRNA is cell-to-cell mobile.	9499.36	12047	11588.5	9751.88	14252.9	14158.4		11883	0.203834	0.245513	0.830237	0.406405	0.999953
1497		AT1G12244	AT1G12244.1	3766708		Polynucleotidyl transferase, ribonuclease H-like superfamily protein	36.4032	30.1668	47.3043	28.6567	32.3835	72.9155		41.305	0.234369	0.503609	0.465378	0.641661	0.999953
1498	T28K15.2	AT1G12250	AT1G12250.1	837778		Pentapeptide repeat-containing protein	398.568	325.594	414.668	393.552	417.852	486.76		406.166	0.188556	0.208216	0.90558	0.365158	0.999953
1499	NAC007	AT1G12260	AT1G12260.1	837780	NAC007	Encodes a NAC-domain transcription factor that is expressed in developing xylem. Over expression of this protein causes ectopic secondary cell wall growth. Complements some of the cell wall defects seen in SND1/NST1 double mutants.	7.46732	4.16094	2.01295	7.64179	1.04463	0.985344		3.8855	-0.490333	1.1999	-0.408643	0.682802	0.999953
1501	Hop1	AT1G12270	AT1G12270.1	837781	Hop1	Encodes one of the 36 carboxylate clamp (CC)-tetratricopeptide repeat (TPR) proteins (Prasad 2010, Pubmed ID: 20856808) with potential to interact with Hsp90/Hsp70 as co-chaperones.	646.856	730.245	705.539	646.687	628.867	629.635		664.638	-0.128113	0.144844	-0.884488	0.376433	0.999953
1502	SUMM2	AT1G12280	AT1G12280.1	837782	SUMM2	Encodes a NB-LRR protein SUMM2 involved in defense response to bacterium.	230.553	272.542	178.146	205.373	259.068	229.585		229.211	0.02662	0.259225	0.102691	0.918209	0.999953
1503	F5O11.3	AT1G12290	AT1G12290.1	837783		NLR protein localized to plasma membrane. Overexpression triggers cell death. Has myristolation site at Gly2 which is required for membrane localization.	219.352	332.875	276.78	269.373	303.987	204.952		267.887	-0.0906642	0.28415	-0.319071	0.749672	0.999953
1505	F5O11.4	AT1G12300	AT1G12300.1	837784		RFL2 is a pentatricopeptide repeat protein involved in mitochondrial RNA processing.	46.6707	21.8449	54.3496	32.4776	45.9637	56.1646		42.9119	0.129151	0.474125	0.272398	0.785316	0.999953
1507	F5O11.35	AT1G12310	AT1G12310.1	837785		Calcium-binding EF-hand family protein	644.99	726.084	657.228	725.015	810.632	736.052		716.667	0.163538	0.155152	1.05405	0.29186	0.999953
1506	F5O11.5	AT1G12320	AT1G12320.1	837786		ankyrin repeat/KH domain protein (DUF1442)	35.4698	79.0579	145.939	130.866	47.0083	168.494		101.139	0.412444	0.658453	0.626383	0.531064	0.999953
1510	F5O11.6	AT1G12330	AT1G12330.1	837787		cyclin-dependent kinase-like protein	111.076	56.1727	148.958	64.9552	60.5885	114.3		92.6752	-0.399008	0.482086	-0.827669	0.407858	0.999953
1512	COAB	AT1G12350	AT1G12350.1	837789	COAB	At1g12350 encodes phosphopantothenoylcysteine synthetase (phosphopantothenoylcysteine ligase). Its molecular function was shown to add cysteine forming (R)-4?-phospho-N-pantothenoylcysteine (PPC)	246.422	249.656	246.586	248.358	307.121	256.189		259.056	0.127505	0.189632	0.672384	0.501339	0.999953
1513	KEU	AT1G12360	AT1G12360.1	837791	KEU	encodes a Sec1 protein and expressed throughout the plant. physically interacts with Syntaxin1 and is required for cytokinesis.	2006.84	3019.8	1396.99	3256.36	2743.2	1769.68		2365.48	0.274428	0.394669	0.695337	0.486844	0.999953
1514	PHR1	AT1G12370	AT1G12370.2	837792	PHR1	encodes an amino acid sequence with significant homology to the recently characterized type II photolyases. The uvr2-1 mutant is unable to remove CPDs in vivo, and plant extracts lack detectable photolyase activity , is sensitive to UV-B and is an allele	2.80024	8.32188	8.0518	5.73135	9.40166	2.95603		6.21049	-0.0816533	0.848058	-0.0962827	0.923296	0.999953
1515	F5O11.10	AT1G12380	AT1G12380.1	837793		hypothetical protein	76.54	45.7704	12.0777	42.0299	27.1604	6.89741		35.0793	-0.821188	0.842074	-0.975198	0.329462	0.999953
1516	F5O11.11	AT1G12390	AT1G12390.1	837794		Cornichon family protein	134.412	98.8224	112.725	128.955	124.311	96.5637		115.965	0.0146123	0.266	0.0549333	0.956192	0.999953
1517	F5O11.12	AT1G12400	AT1G12400.1	837795		Nucleotide excision repair, TFIIH, subunit TTDA	42.9371	32.2473	55.3561	45.8508	40.7405	44.3405		43.5787	0.00404234	0.348604	0.0115958	0.990748	0.999953
1518	CLP2	AT1G12410	AT1G12410.1	837797	CLP2	Encodes a ClpP-related sequence. Though similar to ClpP proteins, this does not contains the highly conserved catalytic triad of Ser-type proteases (Ser-His-Asp). The name reflects nomenclature described in Adam et. al (2001).	1791.22	1974.37	1929.41	1952.48	2046.43	2048.53		1957.07	0.0867067	0.129038	0.671948	0.501617	0.999953
1520	ACR8	AT1G12420	AT1G12420.1	837798	ACR8	ACT domain repeat 8	560.982	687.596	218.405	570.269	622.599	280.823		490.112	0.00654285	0.519902	0.0125848	0.989959	0.999953
1521	ARK3	AT1G12430	AT1G12430.2	837799	ARK3	Encodes the kinesin-like protein PAK has an Armadillo motif tail and is involved in guard cell development in Arabidopsis (from Genbank record AF159052).However, no defect in stomatal complexes has been observed in loss of function mutations. It accumulates at the preprophase band (PPB) in a cell-cycle and microtubule-dependent manner and is most highly expressed in cells where the placement of t…	526.446	463.945	345.221	413.612	489.931	420.742		443.316	-0.012794	0.245587	-0.0520955	0.958453	0.999953
1522	F5O11.17	AT1G12440	AT1G12440.1	837801		A20/AN1-like zinc finger family protein	9204.4	10295.2	12127	7824.24	11752.1	13850		10842.2	0.0798432	0.290876	0.274492	0.783707	0.999953
1523	F5O11.19	AT1G12450	AT1G12450.1	837802		SNARE associated Golgi protein family	114.81	162.277	74.4791	124.179	124.311	111.344		118.567	0.0341317	0.357335	0.0955176	0.923904	0.999953
1524	F5O11.21	AT1G12460	AT1G12460.1	837803		Leucine-rich repeat protein kinase family protein	137.212	60.3337	65.4208	76.4179	104.463	47.2965		81.8573	-0.207148	0.492368	-0.420718	0.673961	0.999953
1525	F5O11.22	AT1G12470	AT1G12470.1	837804		zinc ion binding protein	619.787	707.36	702.519	700.179	686.321	717.331		688.916	0.0521638	0.150069	0.3476	0.728141	0.999953
1526	OZS1	AT1G12480	AT1G12480.1	837805	OZS1	Encodes a membrane protein with 10 predicted transmembrane helices. SLAC1 is a multispanning membrane protein expressed predominantly in guard cells that plays a role in regulating cellular ion homeostasis and S-type anion currents. SLAC1 is important for normal stomatal closure in response to a variety of signals including elevated CO2, ozone, ABA, darkness, and humidity. SLAC1:GFP localizes to …	45.7373	37.4485	67.4338	19.1045	40.7405	59.1207		44.9309	-0.341519	0.521827	-0.654467	0.512811	0.999953
1528	F5O11.24	AT1G12490	AT1G12490.1	837806		F-box associated ubiquitination effector family protein	3.73366	1.04024	2.01295	3.8209	2.08926	0		2.11617	-0.205135	1.42994	-0.143457	0.885929	0.999953
1530	F5O11.25	AT1G12500	AT1G12500.1	837807		Nucleotide-sugar transporter family protein	258.556	226.771	290.871	241.672	310.255	217.761		257.648	-0.0129344	0.245863	-0.052608	0.958044	0.999953
1531	60116.TRNA-VAL-1	AT1G12510	AT1G12510.1	3766709	gene_biotype tRNA	pre-tRNA tRNA-Val (anticodon: AAC)	0	0	0	0	0	2.95603		0.492672	2.43367	3.99533	0.60913	0.542438	0.999953
1532	CCS	AT1G12520	AT1G12520.1	837808	CCS	Copper-zinc superoxide dismutase copper chaperone (delivers copper to the Cu-Zn superoxide dismutase). Localized to the chloroplast. Expressed in roots and shoots. Up-regulated in response to copper and senescence. The AtACC activates all three CuZnSOD activities located in three different subcellular compartments. Contains three domains, central, ATX-1 like and C-terminal. ATX-1 like domain esse…	1122.9	1045.44	1263.13	1238.93	1031.05	1176.5		1146.32	0.00642589	0.177681	0.0361654	0.97115	0.999953
1533	F5O11.27	AT1G12530	AT1G12530.1	837809		Identified in a screen for suppressors of snc1. Regulator of SNC1 and RPP4 mediated immunity. Interacts with methyltransferase ATXR7.	33.6029	41.6094	67.4338	42.0299	36.562	55.1793		46.0696	-0.0904791	0.415038	-0.218002	0.827427	0.999953
1534	F5O11.28	AT1G12540	AT1G12540.1	837810		basic helix-loop-helix (bHLH) DNA-binding superfamily protein	0	0	0	2.86567	0	0		0.477612	2.39303	3.99783	0.598583	0.549451	0.999953
1535	HPR3	AT1G12550	AT1G12550.1	837811	HPR3	Encodes a hydroxypyruvate reductase that reduces HP to glycerate and shows even more activity with glyoxylate, a more upstream intermediate of the photorespiratory cycle. It is likely targeted to the chloroplast where it could provide a compensatory bypass for the reduction of HP and glyoxylate within this compartment. Together with HPPR2 and TAT1 involved in the biosynthesis of pHPL from tyrosin…	14.0012	34.3278	15.0971	25.7911	16.7141	9.85344		19.2974	-0.271275	0.626903	-0.432723	0.665216	0.999953
1537	F5O11.31	AT1G12570	AT1G12570.1	837814		Ortholog of maize IPE1 gene which is involved in pollen exine development.	1.86683	0	0	2.86567	0	0.985344		0.952974	1.02542	2.48921	0.411946	0.680379	0.999953
1538	PEPKR1	AT1G12580	AT1G12580.1	837815	PEPKR1	phosphoenolpyruvate carboxylase-related kinase 1	1708.15	2030.54	760.895	2129.19	2120.6	1150.88		1650.04	0.263344	0.457238	0.575945	0.564652	0.999953
1540	F5O11.33	AT1G12600	AT1G12600.1	837816		UDP-N-acetylglucosamine (UAA) transporter family	6.5339	61.3739	5.03237	42.0299	34.4728	6.89741		26.0567	0.195833	1.07907	0.181483	0.855988	0.999953
1542	DDF1	AT1G12610	AT1G12610.1	837817	DDF1	Encodes a member of the DREB subfamily A-1 of ERF/AP2 transcription factor family (DDF1). The protein contains one AP2 domain. There are six members in this subfamily, including CBF1, CBF2, and CBF3. Overexpression of this gene results in delayed flowering and dwarfism, reduction of gibberellic acid biosynthesis, and increased tolerance to high levels of salt. This gene is expressed in all tissue…	806.47	2353.01	14.0906	2507.46	1899.14	174.406		1292.43	0.529583	1.61906	0.327093	0.743598	0.999953
1543		AT1G12615	AT1G12615.1		locus_tag AT1G12615	pentatricopeptide (PPR) repeat protein	0	0	2.01295	0	0	0.985344		0.499716	-0.91039	3.71249	-0.245223	0.806284	0.999953
1544	T12C24.15	AT1G12620	AT1G12620.1	837818		Pentatricopeptide repeat (PPR) superfamily protein	65.339	86.3395	83.5374	70.6866	72.0794	58.1353		72.6862	-0.226088	0.278089	-0.813005	0.416215	0.999953
1545	T12C24.16	AT1G12630	AT1G12630.1	837819		encodes a member of the DREB subfamily A-4 of ERF/AP2 transcription factor family. The protein contains one AP2 domain. There are 17 members in this subfamily including TINY.	6.5339	4.16094	2.01295	0.955224	3.13389	0.985344		2.96371	-1.34582	1.16598	-1.15423	0.248404	0.999953
1546	LPLAT1	AT1G12640	AT1G12640.1	837820	LPLAT1	Encodes a lysophosphatidylcholine acyltransferase (LPCAT). Participates in the Lands cycle in developing seeds.	837.273	895.643	890.73	879.761	848.239	1025.74		896.232	0.0700208	0.163894	0.427234	0.669209	0.999953
1547	T12C24.18	AT1G12650	AT1G12650.1	837821		rRNA biogenesis RRP36-like protein	365.899	374.485	429.765	391.642	369.799	515.335		407.821	0.126083	0.226993	0.555449	0.578588	0.999953
1555	PEPKR2	AT1G12680	AT1G12680.1	837824	PEPKR2	phosphoenolpyruvate carboxylase-related kinase 2	349.097	479.549	429.765	432.717	387.557	451.288		421.662	0.0157969	0.213022	0.0741563	0.940886	0.999953
1556	RPF1	AT1G12700	AT1G12700.1	837825	RPF1	Encodes RNA PROCESSING FACTOR 1 (RPF1), a pentatricopeptide repeat (PPR) protein of the P-class containing canonical PPR-repeats. RPF1 is required for the 5?-end processing of the nad4 mRNA in mitochondria. Ler and other accessions impaired in processing of the nad4 mRNA 5&#8242	55.0715	41.6094	66.4273	33.4328	27.1604	70.9448		49.1077	-0.309848	0.487612	-0.63544	0.525142	0.999953
1557	PP2-A12	AT1G12710	AT1G12710.1	837826	PP2-A12	This gene is predicted to encode a protein with a PP2 domain. This domain in present in lectins found in squash and cucumber, suggesting that this protein could potentially have carbohydrate binding capabilities.	73.7398	98.8224	75.4856	112.716	71.0348	93.6077		87.5678	0.163878	0.310155	0.528373	0.59724	0.999953
1560	T12C24.26	AT1G12730	AT1G12730.1	837829		GPI transamidase subunit PIG-U	70.9395	83.2188	94.6086	58.2687	64.767	90.6517		77.0757	-0.218408	0.311993	-0.700043	0.4839	0.999953
1563	RBL6	AT1G12750	AT1G12750.1	837831	RBL6	RHOMBOID-like protein 6	133.478	156.035	81.5244	192	145.203	78.8275		131.178	0.16542	0.446005	0.370893	0.710717	0.999953
1564	T12C24.29	AT1G12760	AT1G12760.1	837832		Zinc finger, C3HC4 type (RING finger) family protein	1383.32	2140.8	1245.01	2009.79	1766.47	1401.16		1657.76	0.118615	0.307791	0.385375	0.69996	0.999953
1565	EMB1586	AT1G12770	AT1G12770.1	837833	EMB1586	Encodes a DEAD-box RNA helicase that localizes to mitochondria and is essential for regulating cell-to-cell transport via plasmodesmata. The mRNA is cell-to-cell mobile.	338.83	288.145	297.916	318.09	310.255	331.076		314.052	0.0523108	0.173414	0.301653	0.762917	0.999953
1566		AT1G12775	AT1G12775.1	3766712		Pentatricopeptide repeat (PPR) superfamily protein	48.5376	18.7242	36.2331	36.2985	28.205	27.5896		32.598	-0.171339	0.47338	-0.361947	0.717391	0.999953
1567	UGE1	AT1G12780	AT1G12780.1	837834	UGE1	Encodes a UDP-glucose epimerase that catalyzes the interconversion of the sugar nucleotides UDP-glucose UDP-galactose via a UDP-4-keto-hexose intermediate. Responsive to stress.	7642.8	7967.16	8627.5	6631.17	8198.25	10589.5		8276.06	0.0686626	0.243047	0.282508	0.777554	0.999953
1568	F13K23.4	AT1G12790	AT1G12790.1	837835		DNA ligase-like protein	116.677	120.667	183.178	98.3881	142.07	180.318		140.216	0.0007882	0.35816	0.00220069	0.998244	0.999953
1569	F13K23.5	AT1G12800	AT1G12800.1	837836		SDP is a chloroplast localized RNA binding protein that is required for plastid rRNA processing. Plants harboring a mutation in SDP have numerous defects including reduced chlorophyll content, poor growth, yellow leaves and abnormal chloroplasts.	1153.7	826.987	1056.8	883.582	826.302	857.249		934.103	-0.242924	0.203697	-1.19257	0.233036	0.999953
1571	F13K23.6	AT1G12810	AT1G12810.2	837837		proline-rich family protein	526.446	586.693	550.542	509.134	626.778	613.869		568.91	0.0727137	0.178852	0.406557	0.684333	0.999953
1573	AFB3	AT1G12820	AT1G12820.1	837838	AFB3	Auxin receptor involved in primary and lateral root growth inhibition in response to nitrate. Target of miR393. Induced by nitrate in primary roots.	494.71	385.927	797.128	371.582	306.076	629.635		497.51	-0.359857	0.422607	-0.851517	0.394482	0.999953
1576	F13K23.8	AT1G12830	AT1G12830.1	837839		nucleolin	112.943	92.5809	133.861	87.8806	110.731	102.476		106.745	-0.174131	0.268822	-0.647756	0.517143	0.999953
1575	DET3	AT1G12840	AT1G12840.1	837840	DET3	Encodes subunit C of the vacuolar H(+)-ATPase (V-ATPase). Bound and phosphorylated by AtWNK8. The mRNA is cell-to-cell mobile.	1215.31	1243.08	1213.81	1290.51	1163.72	1259.27		1230.95	0.0163166	0.132088	0.123528	0.901689	0.999953
1577		AT1G12845	AT1G12845.1	837841		transmembrane protein	31.7361	7.28165	3.01942	15.2836	11.4909	4.92672		12.2897	-0.412109	0.974223	-0.423013	0.672286	0.999953
1578	F13K23.10	AT1G12850	AT1G12850.1	837842		Phosphoglycerate mutase family protein	514.312	529.48	457.946	536.836	607.974	531.101		529.608	0.158043	0.169603	0.931836	0.351421	0.999953
1579		AT1G12855	AT1G12855.1	10723026		F-box family protein	0	0	2.01295	1.91045	0	0		0.6539	-0.0621587	3.51757	-0.0176709	0.985901	0.999953
1580	SCRM2	AT1G12860	AT1G12860.1	837843	SCRM2	Encodes ICE2 (Inducer of CBF Expression 2), a transcription factor of the bHLH family that participates in the response to deep freezing through the cold acclimation-dependent pathway. Overexpression of ICE2 results in increased tolerance to deep freezing stress after cold acclimation.	98.0086	60.3337	107.693	95.5224	65.8116	128.095		92.5773	0.12153	0.396362	0.306613	0.759138	0.999953
1581	F13K23.13	AT1G12870	AT1G12870.1	837844		F-box and associated interaction domains-containing protein	0.933415	0	0	0	2.08926	1.97069		0.832227	1.92257	2.47948	0.775393	0.438108	0.999953
1582	NUDT12	AT1G12880	AT1G12880.1	837845	NUDT12	nudix hydrolase homolog 12	98.942	126.909	51.3302	108.896	167.141	74.8862		104.684	0.339869	0.479958	0.708123	0.478869	0.999953
1584	F13K23.25	AT1G12890	AT1G12890.1	837847		encodes a member of the ERF (ethylene response factor) subfamily B-1 of ERF/AP2 transcription factor family. The protein contains one AP2 domain. There are 15 members in this subfamily including ATERF-3, ATERF-4, ATERF-7, and leafy petiole.	10.2676	12.4828	0	12.4179	20.8926	1.97069		9.67193	0.631229	1.28385	0.491667	0.622955	0.999953
1585	GAPA-2	AT1G12900	AT1G12900.1	837848	GAPA-2	glyceraldehyde 3-phosphate dehydrogenase A subunit 2	2441.81	1822.49	1763.34	1966.81	1871.98	1613.01		1913.24	-0.144986	0.223189	-0.649608	0.515945	0.999953
1586	ATAN11	AT1G12910	AT1G12910.1	837849	ATAN11	Encodes LIGHT-REGULATED WD1 (LWD1), a clock proteins regulating circadian period length and photoperiodic flowering.	446.172	403.611	468.011	409.791	474.262	487.745		448.265	0.0575151	0.178763	0.321739	0.74765	0.999953
1587	ERF1-2	AT1G12920	AT1G12920.1	837850	ERF1-2	Encodes a eukaryotic release factor one homolog.	997.82	1080.8	1101.08	933.254	995.532	941.004		1008.25	-0.1479	0.138042	-1.07141	0.283986	0.999953
1588	F13K23.18	AT1G12930	AT1G12930.1	837851		Ran effector.	430.304	322.473	392.525	302.806	359.352	451.288		376.458	-0.0411829	0.256566	-0.160516	0.872474	0.999953
1590	NRT2.5	AT1G12940	AT1G12940.1	837852	NRT2.5	member of High affinity nitrate transporter family	1.86683	2.08047	3.01942	3.8209	2.08926	0.985344		2.31037	-0.00708638	1.1722	-0.00604537	0.995177	0.999953
1591	RSH2	AT1G12950	AT1G12950.1	837853	RSH2	root hair specific 2	1.86683	3.12071	0	3.8209	5.22315	0		2.3386	0.858379	1.68933	0.508118	0.61137	0.999953
1593	PIRL3	AT1G12970	AT1G12970.1	837855	PIRL3	Encodes PIRL3, a member of the Plant Intracellular Ras-group-related LRRs (Leucine rich repeat proteins). PIRLs are a distinct, plant-specific class of intracellular LRRs that likely mediate protein interactions, possibly in the context of signal transduction.	214.685	274.622	350.253	247.403	267.425	294.618		274.834	-0.0522185	0.267338	-0.195328	0.845136	0.999953
1595	F3F19.2	AT1G12990	AT1G12990.1	837857		beta-1,4-N-acetylglucosaminyltransferase family protein	863.409	1327.34	341.195	1217.91	1408.16	446.361		934.063	0.279146	0.608393	0.458825	0.64636	0.999953
1596	F3F19.3	AT1G13000	AT1G13000.1	837858		transmembrane protein, putative (DUF707)	319.228	482.669	332.137	505.314	432.477	379.358		408.53	0.216564	0.270813	0.799681	0.423896	0.999953
1598	EIF4B2	AT1G13020	AT1G13020.1	837859	EIF4B2	Encodes eIF4B2, eukaryotic initiation factor 4B2.	85.8742	127.949	91.5892	197.731	130.579	88.681		120.401	0.450589	0.397108	1.13468	0.256511	0.999953
1599	Atcoilin	AT1G13030	AT1G13030.1	837860		Encodes a plant coilin, a protein that in other organisms is a major structural scaffolding protein necessary for Cajal body formation, composition and activity. It has been shown to bind both U1 and U1 snRNAs in vitro.	61.6054	58.2532	45.2914	69.7314	68.9455	50.2526		59.0132	0.192983	0.312975	0.616608	0.537493	0.999953
1600	F3F19.6	AT1G13040	AT1G13040.1	837861		Pentatricopeptide repeat (PPR-like) superfamily protein	28.9359	20.8047	44.2849	21.0149	28.205	45.3258		31.4285	0.00716719	0.504194	0.0142151	0.988658	0.999953
1601	F3F19.7	AT1G13050	AT1G13050.1	837862		proline-rich receptor-like kinase	19.6017	16.6438	22.1424	25.7911	22.9818	25.6189		22.13	0.349363	0.401159	0.870884	0.383818	0.999953
1602	PBE1	AT1G13060	AT1G13060.2	837863	PBE1	Encodes 20S proteasome beta subunit PBE1 (PBE1).	817.671	835.309	849.465	944.717	877.489	1005.05		888.284	0.176266	0.143368	1.22947	0.218897	0.999953
1605	CYP71B2	AT1G13080	AT1G13080.1	837865	CYP71B2	cytochrome P450 monooxygenase	297.759	244.455	625.021	202.508	265.336	438.478		345.593	-0.364991	0.488393	-0.747331	0.454864	0.999953
1606	CYP71B28	AT1G13090	AT1G13090.1	837866	CYP71B28	putative cytochrome P450	929.681	627.262	1065.86	677.254	701.991	787.29		798.222	-0.275868	0.270941	-1.01818	0.30859	0.999953
1607	CYP71B29	AT1G13100	AT1G13100.1	837867	CYP71B29	putative cytochrome P450	111.076	98.8224	224.444	86.9254	107.597	124.153		125.503	-0.446797	0.416997	-1.07146	0.28396	0.999953
1608	CYP71B7	AT1G13110	AT1G13110.1	837868	CYP71B7	member of CYP71B The mRNA is cell-to-cell mobile.	1003.42	1162.98	1582.18	974.329	1138.65	1128.22		1164.96	-0.209777	0.250909	-0.836068	0.403117	0.999953
1609	GLE1	AT1G13120	AT1G13120.1	837869	GLE1	nucleoporin GLE1-like protein	183.883	164.357	239.541	158.567	160.873	146.816		175.673	-0.334308	0.244699	-1.3662	0.171876	0.999953
1610	F3F19.15	AT1G13130	AT1G13130.1	837870		Cellulase (glycosyl hydrolase family 5) protein	14.0012	6.24141	4.0259	6.68657	11.4909	4.92672		7.89546	-0.0835461	0.792456	-0.105427	0.916037	0.999953
1611	CYP86C3	AT1G13140	AT1G13140.1	837871	CYP86C3	member of CYP86C	0	0	0	0	4.17852	0		0.69642	2.92691	3.96989	0.737279	0.460953	0.999953
1612		AT1G13143	AT1G13143.1		locus_tag AT1G13143	hypothetical protein	2.80024	1.04024	5.03237	0.955224	3.13389	3.94138		2.81722	-0.152287	1.16186	-0.131073	0.895718	0.999953
1613		AT1G13145	AT1G13145.1	3766716	gene_biotype transcribed_pseudo	pseudogene of expressed protein	41.0703	50.9715	60.3885	30.5672	49.0976	61.0913		48.8644	-0.114951	0.395964	-0.290307	0.771581	0.999953
1615	F3F19.18	AT1G13160	AT1G13160.1	837874		ARM repeat superfamily protein	272.557	231.972	277.787	192	190.123	211.849		229.381	-0.397725	0.193246	-2.05813	0.0395777	0.999953
1616	ORP1D	AT1G13170	AT1G13170.2	837875	ORP1D	OSBP(oxysterol binding protein)-related protein 1D	107.343	64.4946	56.3626	64.9552	75.2133	73.9008		73.7115	-0.0950719	0.358036	-0.265537	0.790596	0.999953
1617	DIS1	AT1G13180	AT1G13180.1	837876	DIS1	Mutant has defect in trichome cell expansion and actin organization resulting in a distorted trichome phenotype.	99.8754	96.7419	78.505	136.597	80.4365	92.6224		97.463	0.171713	0.31981	0.53692	0.591323	0.999953
1618	F3F19.21	AT1G13190	AT1G13190.1	837877		RNA-binding (RRM/RBD/RNP motifs) family protein	1493.46	1832.89	1672.76	1549.37	1643.2	1902.7		1682.4	0.027607	0.184446	0.149676	0.881021	0.999953
1619		AT1G13195	AT1G13195.1	837878		RING/U-box superfamily protein	172.682	198.685	100.647	205.373	177.587	143.86		166.472	0.158679	0.34976	0.453679	0.65006	0.999953
1620	F3F19.23	AT1G13200	AT1G13200.1	837880		F-box and associated interaction domains-containing protein	0.933415	1.04024	0	0	0	0		0.328942	-1.84742	4.0385	-0.457453	0.647346	0.999953
1621	ACA.l	AT1G13210	AT1G13210.1	837881	ACA.l	Autoinhibited Ca2+/ATPase II. ALA11 acts redundantly with ALA3, ALA4, ALA5, ALA9, ALA10 in root and shoot development as well as PIN trafficking and polarity .	2117.92	4993.13	449.894	5068.42	3941.39	929.18		2916.65	0.394554	0.85735	0.460202	0.645371	0.999953
1622	LINC2	AT1G13220	AT1G13220.2	837882	LINC2	Encodes a nuclear coiled-coil protein related to the carrot peripheral nuclear protein NMCP1 that is involved in the determination of plant nuclear structure. Member of a small gene family in Arabidopsis containing 4 proteins (LNC1-4 or CRWN 1-4) with redundant functions in protection from oxidative damage, control of nuclear morphology and degradation of ABI5.	267.89	339.117	330.124	277.015	320.701	290.677		304.254	-0.0767271	0.201421	-0.380929	0.703256	0.999953
1623	F3F19.26	AT1G13230	AT1G13230.1	837883		Encodes a leucine-rich repeat protein pii-2. Located in the endoplasmic reticulum/plasma membrane continuum in Arabidopsis roots. Required for growth promotion and enhanced seed production mediated by the endophytic fungus Piriformospora indica in Arabidopsis.	5.60049	2.08047	8.0518	2.86567	6.26778	11.8241		6.11506	0.408595	0.911584	0.448225	0.65399	0.999953
1626	RTFL17	AT1G13245	AT1G13245.1	837884	RTFL17	ROTUNDIFOLIA like 17	367.765	496.192	2170.97	552.12	396.959	1303.61		881.269	-0.429944	0.756704	-0.56818	0.569913	0.999953
1628	GATL3	AT1G13250	AT1G13250.1	837885	GATL3	Encodes a protein with putative galacturonosyltransferase activity.	36.4032	4.16094	23.1489	21.0149	27.1604	13.7948		20.9472	-0.0451042	0.776845	-0.0580607	0.9537	0.999953
1630	RAV1	AT1G13260	AT1G13260.1	837886	RAV1	Encodes an AP2/B3 domain transcription factor which is upregulated in response to low temperature. It contains a B3 DNA binding domain. It has circadian regulation and may function as a negative growth regulator. The mRNA is cell-to-cell mobile.	3310.82	2366.54	2989.23	3157.97	2728.57	3429.98		2997.19	0.104283	0.220068	0.473865	0.635596	0.999953
1631	MAP1C	AT1G13270	AT1G13270.1	837887	MAP1C	Encodes a methionine aminopeptidase formerly called MAP1B, renamed to MAP1C.	241.754	262.139	300.936	255.045	223.551	262.102		257.588	-0.118959	0.200954	-0.591974	0.553868	0.999953
1632	AOC4	AT1G13280	AT1G13280.1	837888	AOC4	Encodes allene oxide cyclase. One of four genes in Arabidopsis that encode this enzyme, which catalyzes an essential step in jasmonic acid biosynthesis. Gene expression is reduced during senescence, a process that involves jasmonic acid signalling pathway.	272.557	240.294	300.936	230.209	265.336	263.087		262.07	-0.101884	0.199219	-0.511417	0.609059	0.999953
1634	HRS1	AT1G13300	AT1G13300.1	837890	HRS1	Encodes a nuclear localized member of the GARP family of transcription factors. Involved in nitrate/phosphate signaling in roots. It is transcriptionally regulated by nitrate and post transcriptionally by phosphate and functions to integrate these two nutrient signaling pathways in the root. HRS1 and HHO2 are involved in Ni cross regulation of Pi signaling. They function as transcriptional repres…	0	0	0	0	0	3.94138		0.656896	2.84841	3.97339	0.716872	0.473453	0.999953
1635	T6J4.7	AT1G13310	AT1G13310.1	837891		Endosomal targeting BRO1-like domain-containing protein	0	7.28165	0	9.55224	6.26778	3.94138		4.50717	1.45635	1.54588	0.942085	0.346149	0.999953
1636	PP2AA3	AT1G13320	AT1G13320.1	837892	PP2AA3	one of three genes encoding the 65 kDa regulatory subunit of protein phosphatase 2A (PP2A)	986.619	1109.93	1044.72	1073.67	1177.3	1008.01		1066.71	0.0530999	0.156194	0.339962	0.733885	0.999953
1637	AHP2	AT1G13330	AT1G13330.1	837893	AHP2	Encodes the Arabidopsis Hop2 homologue. In other species, Hop2 is proposed to be involved in inter-homolog bias in double strand break repair.	3.73366	9.36212	5.03237	2.86567	8.35703	5.91207		5.87715	-0.0808779	0.832167	-0.0971895	0.922576	0.999953
1638	T6J4.22	AT1G13340	AT1G13340.1	837894		Regulator of Vps4 activity in the MVB pathway protein	1334.78	2605.79	725.668	2713.79	2073.59	1763.77		1869.56	0.489559	0.494714	0.989579	0.32238	0.999953
1639	T6J4.10	AT1G13350	AT1G13350.2	837895		Paralog of PRP4KA.	333.229	419.215	409.635	391.642	399.048	427.639		396.735	0.0688256	0.188288	0.365533	0.714714	0.999953
1640		AT1G13360	AT1G13360.1	837896		hypothetical protein	1804.29	1450.09	2238.4	1287.64	1446.81	2023.9		1708.52	-0.207101	0.294005	-0.704413	0.481175	0.999953
1643	T6J4.12	AT1G13370	AT1G13370.1	837897		Histone superfamily protein	1.86683	1.04024	0	0	0	2.95603		0.977183	0.0199912	2.51055	0.00796288	0.993647	0.999953
1644	T6J4.13	AT1G13380	AT1G13380.1	837898		sodium/hydrogen exchanger (DUF1218)	308.96	327.674	317.039	327.642	384.424	334.032		333.295	0.133155	0.172135	0.773553	0.439195	0.999953
1645	T6J4.14	AT1G13390	AT1G13390.1	837899		translocase subunit seca	934.348	1125.53	1059.82	1066.03	1050.9	1115.41		1058.67	0.0514637	0.157158	0.327465	0.743316	0.999953
1647	T6J4.15	AT1G13410	AT1G13410.1	837901		Tetratricopeptide repeat (TPR)-like superfamily protein	18.6683	23.9254	22.1424	29.6119	16.7141	24.6336		22.616	0.138367	0.435263	0.317892	0.750567	0.999953
1648	ST4B	AT1G13420	AT1G13420.1	837902	ST4B	Encodes a sulfotransferase. Unlike the related ST4A protein (At2g14920), in vitro experiments show that this enzyme does not act brassinosteroids. ST4B is expressed in the roots and transcript levels rise in response to cytokinin treatment.	1.86683	0	0	0	0	0		0.311138	-1.77833	4.04485	-0.439652	0.660189	0.999953
1649	ST4C	AT1G13430	AT1G13430.1	837903	ST4C	Encodes a sulfotransferase. Unlike the related ST4A protein (At2g14920), in vitro experiements show that this enzyme does not act brassinosteroids. ST4C is expressed in the roots and transcript levels rise in response to cytokinin treatment.	4.66707	0	0	0	0	0		0.777846	-3.09354	3.96285	-0.780636	0.435017	0.999953
1650	GAPC2	AT1G13440	AT1G13440.1	837904	GAPC2	The expression level of GAPC-2 is upregulated in Arabidopsis seedlings exposed to cadmium.	20794.6	23549.9	20210	19876.3	22313.3	22115.1		21476.5	-0.00559329	0.151969	-0.0368055	0.97064	0.999953
1652		AT1G13448	AT1G13448.1	5007693	gene_biotype lncRNA	Natural antisense transcript overlaps with AT1G13450	63.4722	36.4082	92.5957	59.2239	60.5885	83.7543		66.0071	0.0802019	0.435639	0.184102	0.853934	0.999953
1653	GT-1	AT1G13450	AT1G13450.1	837905	GT-1	Encodes GT-1, a plant transcription factor that binds to one of the cis-acting elements, BoxII, which resides within the upstream promoter region of light-responsive genes. GT-1 was assumed to act as a molecular switch modulated through Ca(2+)-dependent phosphorylation/dephosphorylation in response to light signals.	610.453	460.824	540.477	458.508	499.333	532.086		516.947	-0.113941	0.199592	-0.570869	0.568088	0.999953
1654	T6J4.19	AT1G13460	AT1G13460.1	837906		Encodes protein phosphatase 2A (PP2A) B'theta subunit. Targeted to peroxisomes.	145.613	223.651	254.638	221.612	176.542	244.365		211.07	0.0435984	0.311852	0.139805	0.888814	0.999953
1655	T6J4.20	AT1G13470	AT1G13470.1	837907		hypothetical protein (DUF1262)	13.0678	131.07	15.0971	302.806	29.2496	15.7655		84.5093	1.12846	1.20822	0.933988	NA	NA
1656	T6J4.21	AT1G13480	AT1G13480.1	837908		hypothetical protein (DUF1262)	2.80024	6.24141	1.00647	2.86567	1.04463	0		2.32641	-1.34732	1.47441	-0.913806	0.360819	0.999953
1661	F13B4.3	AT1G13520	AT1G13520.1	837912		hypothetical protein (DUF1262)	5.60049	108.184	7.04532	128.955	32.3835	22.6629		50.8053	0.608708	1.1599	0.524794	0.599727	0.999953
1662	F13B4.17	AT1G13530	AT1G13530.1	837913		soluble N-ethylmaleimide-sensitive factor (NSF) adaptor protein	10.2676	18.7242	12.0777	15.2836	21.9372	23.6483		16.9898	0.571486	0.505411	1.13073	0.258167	0.999953
1663	F13B4.29	AT1G13540	AT1G13540.1	837914		hypothetical protein (DUF1262)	4.66707	16.6438	3.01942	10.5075	6.26778	7.88275		8.16471	0.0292981	0.855409	0.0342504	0.972677	0.999953
1664	F13B4.4	AT1G13550	AT1G13550.1	837916		hypothetical protein (DUF1262)	15.8681	27.0461	6.03885	35.3433	13.5802	12.8095		18.4477	0.338897	0.742154	0.45664	0.64793	0.999953
1665	AAPT1	AT1G13560	AT1G13560.1	837917	AAPT1	Encodes aminoalcoholphosphotransferase AAPT1.	1213.44	1787.12	705.539	1758.57	1464.57	891.737		1303.5	0.151004	0.440398	0.34288	0.731689	0.999953
1666	F13B4.6	AT1G13570	AT1G13570.1	837918		F-box/RNI-like superfamily protein	112.943	123.788	121.783	106.03	84.615	118.241		111.233	-0.213265	0.245935	-0.867163	0.385853	0.999953
1667	LAG13	AT1G13580	AT1G13580.2	837919	LAG13	Encodes a ceramide synthase that together with LOH1 is essential for production of ceramides containing Very Long Chain Fatty acid VLCFA-Ceramides(mainly C 22 to 26).	53.2046	75.9372	31.2007	94.5672	56.41	47.2965		59.7694	0.308064	0.481109	0.640319	0.521965	0.999953
1670	bZIP58	AT1G13600	AT1G13600.1	837921	bZIP58	basic leucine-zipper 58	1.86683	0	0	0	1.04463	0		0.485243	-0.818755	3.71857	-0.22018	0.825731	0.999953
1677	F21F23.6	AT1G13630	AT1G13630.1	837924		Tetratricopeptide repeat (TPR)-like superfamily protein	57.8717	41.6094	53.3432	29.6119	16.7141	64.0474		43.8663	-0.468657	0.554414	-0.84532	0.397932	0.999953
1679	F21F23.8	AT1G13640	AT1G13640.1	837925		Phosphatidylinositol 3- and 4-kinase family protein	1416.92	835.309	1386.92	704.955	1158.49	1363.72		1144.39	-0.173497	0.366513	-0.473373	0.635947	0.999953
1680	F21F23.9	AT1G13650	AT1G13650.2	837926		hypothetical protein	10.2676	5.20118	5.03237	5.73135	11.4909	0.985344		6.45145	-0.182194	0.968369	-0.188145	0.850763	0.999953
1682	F21F23.11	AT1G13670	AT1G13670.1	837928		hypothetical protein	11.201	6.24141	9.05827	6.68657	14.6248	10.8388		9.77514	0.268278	0.637786	0.42064	0.674018	0.999953
1684	ATE1	AT1G13690	AT1G13690.1	837930	ATE1	AtE1 - stimulates the ATPase activity of DnaK/DnaJ	350.031	477.468	510.283	395.463	484.708	503.511		453.577	0.0489413	0.246868	0.198249	0.84285	0.999953
1686	PGL1	AT1G13700	AT1G13700.1	837931	PGL1	Encodes a cytosolic 6-phosphogluconolactonase (PGL) thought to be involved in the oxidative pentose-phosphate pathway (OPPP).	308.96	362.002	425.739	341.97	380.245	530.115		391.505	0.191703	0.276938	0.692223	0.488797	0.999953
1689	CYP78A5	AT1G13710	AT1G13710.1	837932	CYP78A5	Encodes the cytochrome P450 CYP78A5 monooxygenase. Contributes to the generation of a growth-stimulating signal distinct from the classical phytohormones that prevents proliferation arrest, promoting organ growth. In ovules it is required for megagametogenesis, maternal control of seed size and restricting megaspore mother cell fate to a single cell.	0	0	1.00647	2.86567	2.08926	0		0.993568	2.21642	2.39492	0.925467	0.354723	0.999953
1691	F21F23.16	AT1G13730	AT1G13730.1	837933		Nuclear transport factor 2 (NTF2) family protein with RNA binding (RRM-RBD-RNP motifs) domain-containing protein	203.484	99.8626	194.25	145.194	137.891	176.377		159.51	-0.115827	0.358306	-0.323263	0.746496	0.999953
1692	AFP2	AT1G13740	AT1G13740.1	837934	AFP2	Encodes a member of a small plant-specific gene family whose members interact with ABI5 and appear to be involved in mediating stress responses. AFP2 mutants affect a number of ABA mediated processes such as germination and response to osmotic and sugar stress. AFP2 nuclear localization is stress dependent.	256.689	253.817	154.997	241.672	186.989	163.567		209.622	-0.168166	0.320371	-0.524911	0.599645	0.999953
1694	F21F23.18	AT1G13750	AT1G13750.1	837935		Encodes a purple acid phosphatase whose expression is responsive to both phosphate (Pi) and phosphite (Phi) in roots.	131.611	126.909	68.4403	209.194	114.909	71.9301		120.499	0.276785	0.499907	0.553673	0.579803	0.999953
1697	RUS3	AT1G13770	AT1G13770.1	837937	RUS3	root UVB sensitive protein (Protein of unknown function, DUF647)	136.279	109.225	131.848	149.97	112.82	136.963		129.517	0.0833489	0.245205	0.339915	0.733921	0.999953
1698	F16A14.1	AT1G13780	AT1G13780.1	837938		F-box/RNI-like/FBD-like domains-containing protein	91.4747	76.9774	85.5503	87.8806	67.9009	69.9594		79.9572	-0.16984	0.262698	-0.646521	0.517942	0.999953
1699	FDM4	AT1G13790	AT1G13790.1	837939	FDM4	Belongs to a subgroup of SGS3-like proteins that act redundantly in RNA-directed DNA methylation: AT1G15910 (FDM1), AT4G00380 (FDM2), AT3G12550 (FDM3), AT1G13790 (FDM4), AT1G80790 (FDM5).	24.2688	23.9254	7.04532	26.7463	33.4281	11.8241		21.2063	0.379968	0.670878	0.566374	0.57114	0.999953
1700	FAC19	AT1G13800	AT1G13800.1	837941	FAC19	Encodes a PPR (pentatricopeptide repeat motif) protein that is essential for the initiation of zygotic embryogenesis.	5.60049	2.08047	8.0518	8.59702	5.22315	2.95603		5.41816	0.0917667	0.892033	0.102874	0.918063	0.999953
1702	F16A14.30	AT1G13810	AT1G13810.1	837942		Restriction endonuclease, type II-like superfamily protein	107.343	82.1786	128.829	85.015	79.3918	108.388		98.5241	-0.222946	0.302976	-0.735854	0.461819	0.999953
1703	F16A14.4	AT1G13820	AT1G13820.1	837943		alpha/beta-Hydrolases superfamily protein	352.831	381.766	274.768	387.821	352.04	272.94		337.028	0.0049922	0.256412	0.0194694	0.984467	0.999953
1704		AT1G13825	AT1G13825.1		locus_tag AT1G13825	hypothetical protein	0	0	0	0	2.08926	0		0.34821	1.9227	4.03238	0.476815	0.633494	0.999953
1705	F16A14.5	AT1G13830	AT1G13830.1	837944		Carbohydrate-binding X8 domain superfamily protein	8.40073	27.0461	13.0842	21.0149	7.31241	11.8241		14.7804	-0.264166	0.702889	-0.375829	0.707044	0.999953
1708	QUL1	AT1G13860	AT1G13860.4	837945	QUL1	Encodes QUASIMODO2 LIKE1 (QUL1), a paralog of QUASIMODO2 (QUA2). AT1G78240 (QUA2), AT1G13860 (QUL1) and AT2G03480 (QUL2) form a clade with a possible role in plant vasculature development.	136.279	76.9774	98.6345	106.03	82.5257	83.7543		97.3667	-0.196984	0.327226	-0.60198	0.547187	0.999953
1709	DRL1	AT1G13870	AT1G13870.1	837946	DRL1	Encodes a homolog of the yeast TOT4/KTI12 protein. Yeast TOT4/KTI12 associates with Elongator, a multisubunit complex that binds the RNA polymerase II transcription elongation complex. Ds insertion mutant has enlarged shoot apical region, 4 to 6 long slender leaves followed by spike-like structures, short roots. Mutants also have no ncm5U (5-carbamoylmethyluridine).	195.084	229.892	217.399	279.881	173.408	192.142		214.634	0.00804338	0.277289	0.0290072	0.976859	0.999953
1710	ELM2	AT1G13880	AT1G13880.1	837947		ELM2 domain-containing protein	740.198	1027.75	503.237	976.239	939.122	602.045		798.099	0.148569	0.366413	0.405468	0.685133	0.999953
1711	SNAP30	AT1G13890	AT1G13890.1	837948	SNAP30	Encodes a member of a gene family homologous to mammalian SNAP25, a type of SNARE proteins with two chains. There are three members in Arabidopsis: SNAP30, SNAP29, and SNAP33.	0.933415	0	0	0	0	1.97069		0.484017	0.887799	3.73805	0.237503	0.812267	0.999953
1712	PAP2	AT1G13900	AT1G13900.1	837949	PAP2	Encodes a dual-localized acid phosphatase (mitochondria and chloroplast) that modulates carbon metabolism.	389.234	420.255	327.104	388.776	306.076	365.563		366.168	-0.0995737	0.214208	-0.464845	0.642042	0.999953
1713	F16A14.12	AT1G13910	AT1G13910.1	837950		Leucine-rich repeat (LRR) family protein	68.1393	22.8852	72.4662	25.7911	40.7405	49.2672		46.5482	-0.499884	0.550997	-0.907235	0.364283	0.999953
1714	F16A14.13	AT1G13920	AT1G13920.1	837952		Remorin family protein	18.6683	11.4426	17.1101	10.5075	20.8926	11.8241		15.0742	-0.13622	0.545412	-0.249757	0.802776	0.999953
1715	F16A14.14	AT1G13930	AT1G13930.1	837953		Involved in response to salt stress. Knockout mutants are hypersensitive to salt stress. The mRNA is cell-to-cell mobile.	5802.11	3330.83	6726.27	3159.88	3785.74	4672.5		4579.56	-0.44897	0.344781	-1.30219	0.192851	0.999953
1716	F16A14.15	AT1G13940	AT1G13940.1	837954		T-box transcription factor, putative (DUF863)	969.818	394.249	1124.23	444.179	506.645	1051.36		748.414	-0.313655	0.522563	-0.600225	0.548357	0.999953
1718	ELF5A-1	AT1G13950	AT1G13950.1	837955	ELF5A-1	Encodes eukaryotic translation initiation factor 5A (EIF-5A).In mammalian cells it functions as a shuttle protein that translocates mRNA from the nucleus to cytoplasmic ribosomes. Overexpression results in an increase in both primary and secondary xylem formation. In RNAi suppressed lines, xylem formation is reduced.	97.0751	75.9372	95.6151	96.4776	64.767	93.6077		87.2466	-0.0752884	0.294625	-0.25554	0.798306	0.999953
1719	WRKY4	AT1G13960	AT1G13960.1	837956	WRKY4	Encodes WRKY DNA-binding protein 4 (WRKY4).	1470.13	1489.62	1565.07	1532.18	1517.85	1751.94		1554.46	0.085831	0.147276	0.582791	0.560034	0.999953
1720	F16A14.19	AT1G13970	AT1G13970.1	837957		beta-hexosaminidase (DUF1336)	24.2688	26.0059	16.1036	11.4627	11.4909	15.7655		17.5162	-0.777262	0.483697	-1.60692	0.108072	0.999953
1721	GN	AT1G13980	AT1G13980.1	837958	GN	Encodes a GDP/GTP exchange factor for small G-proteins of the ADP ribosylation factor (RAF) class, and as regulator of intracellular trafficking. Homologous to Sec7p and YEC2 from yeast. Involved in the specification of apical-basal pattern formation. Essential for cell division, expansion and adhesion. It appears that heteotypic binding between the DCB and C-terminal domains of two GNOM proteins…	2702.24	3158.15	2624.89	2760.6	2980.33	2929.43		2859.27	0.0311682	0.157209	0.19826	0.842842	0.999953
1722	F7A19.8	AT1G13990	AT1G13990.3	837959		plant/protein	987.553	1349.19	1401.01	1379.34	1233.71	1478.02		1304.8	0.130557	0.224249	0.582194	0.560436	0.999953
1723	VIK	AT1G14000	AT1G14000.1	837960	VIK	Encodes a protein with similarity to members of the C1 subgroup of MAP kinase kinase kinases. Interacts physically with the receptor kinase BRL2/VH1 and appears to be involved in auxin and brassinosteriod signaling. The mRNA is cell-to-cell mobile.	1050.09	1761.12	1125.24	1800.6	1374.73	1190.3		1383.68	0.149476	0.315509	0.473761	0.63567	0.999953
1724	F7A19.10	AT1G14010	AT1G14010.1	837961		emp24/gp25L/p24 family/GOLD family protein	150.28	263.18	103.667	230.209	196.39	112.329		176.009	0.0601091	0.467645	0.128536	0.897725	0.999953
1726	F7A19.11	AT1G14020	AT1G14020.1	837963		O-fucosyltransferase family protein	122.277	110.265	118.764	138.508	120.132	112.329		120.379	0.0785589	0.222054	0.353783	0.723502	0.999953
1727	LSMT-L	AT1G14030	AT1G14030.1	837964	LSMT-L	Encodes a lysine methyltransferase whose main soluble physiological substrates are chloroplastic fructose 1,6-bisphosphate aldolases, FBA1, FBA2, and FBA3. Lysines near the C-terminal end of the target proteins are trimethylated.	248.288	139.392	258.664	222.567	231.908	205.937		217.793	0.0302612	0.315244	0.0959927	0.923526	0.999953
1729	F7A19.13	AT1G14040	AT1G14040.1	837965		Encodes a PHO1 homologue that is upregulated in response to Zn deficiency and is involved in Pi homeostasis in response to Zn deficiency. The mRNA is cell-to-cell mobile.	67.2059	62.4141	63.4079	68.7761	76.2579	56.1646		65.7044	0.058253	0.27381	0.21275	0.831522	0.999953
1730		AT1G14048	AT1G14048.1	6240654		GCK domain-containing protein	1.86683	1.04024	0	0	0	0		0.484511	-2.40901	3.62214	-0.66508	0.505999	0.999953
1731		AT1G14060	AT1G14060.1	837966		GCK domain-containing protein	87.741	106.104	124.803	128.955	79.3918	106.417		105.569	-0.0154614	0.31081	-0.0497456	0.960325	0.999953
1733	FUT6	AT1G14080	AT1G14080.1	837968	FUT6	Encodes an alpha-(1,2)-fucosyltransferase.	0	2.08047	0	3.8209	2.08926	0.985344		1.496	1.76552	1.84171	0.958634	0.337743	0.999953
1734	F7A19.17	AT1G14090	AT1G14090.1	3766727	gene_biotype transcribed_pseudo	pseudogene of Pentatricopeptide repeat (PPR) superfamily protein	89.6078	78.0177	99.641	100.299	85.6596	75.8715		88.1827	-0.029526	0.263958	-0.111859	0.910935	0.999953
1735	FUT8	AT1G14100	AT1G14100.1	5007694	FUT8	member of Glycosyltransferase Family- 37. FUT8 was previously associated to AT1G14110	0	2.08047	2.01295	0	2.08926	0		1.03045	-0.984637	2.42688	-0.405722	0.684947	0.999953
1738	F7A19.20	AT1G14120	AT1G14120.1	837971		DAO2 is an IAA oxidase expressed in root caps. it is a member of a family of dioxygenase and 2OG Fe(II) oxygenase domain and DAO domain containing proteins. It is expressed specifically in root cap cells and does not appear to be the major IAA oxidase in planta.	12.1344	6.24141	9.05827	8.59702	18.8033	3.94138		9.79597	0.182249	0.773361	0.235658	0.813698	0.999953
1739	F7A19.21	AT1G14130	AT1G14130.1	837972		DAO1 is an IAA oxidase expressed in many different plant parts. it is a member of a family of dioxygenase and 2OG Fe(II) oxygenase domain and DAO domain containing proteins. It appears to be the major IAA oxidase in planta and major contributor to IAA degradation.	128.811	189.323	111.719	232.119	124.311	119.227		150.918	0.147302	0.402051	0.366377	0.714084	0.999953
1740	UCP3	AT1G14140	AT1G14140.1	837973	UCP3	Mitochondrial substrate carrier family protein	75.6066	91.5407	110.712	88.8358	67.9009	104.446		89.8405	-0.0872356	0.310709	-0.280763	0.778892	0.999953
1741	PnsL2	AT1G14150	AT1G14150.1	837974	PnsL2	Encodes a subunit of the NAD(P)H dehydrogenase complex located in the chloroplast thylakoid lumen.	137.212	71.7762	100.647	113.672	78.3472	109.373		101.838	-0.0397949	0.356391	-0.111661	0.911092	0.999953
1745	F7A19.25	AT1G14170	AT1G14170.3	837976		RNA-binding KH domain-containing protein	108.276	91.5407	74.4791	141.373	105.508	117.256		106.405	0.408428	0.279467	1.46145	0.143892	0.999953
1746	F7A19.26	AT1G14180	AT1G14180.1	837977		RING/U-box superfamily protein	24.2688	13.5231	11.0712	8.59702	11.4909	6.89741		12.6414	-0.864927	0.606755	-1.4255	0.154014	0.999953
1748		AT1G14185	AT1G14185.1	837978		Glucose-methanol-choline (GMC) oxidoreductase family protein	0.933415	0	3.01942	0	0	0		0.658806	-2.84931	3.36939	-0.845645	0.397751	0.999953
1749	F7A19.28	AT1G14190	AT1G14190.1	837979		Glucose-methanol-choline (GMC) oxidoreductase family protein	8.40073	4.16094	0	4.77612	7.31241	4.92672		4.92949	0.426775	1.12933	0.3779	0.705505	0.999953
1750	F7A19.29	AT1G14200	AT1G14200.1	837980		E3 ligase involved in the regulation of the homeostasis of sensor NLR immune receptors.	238.021	1196.27	608.917	422.209	742.731	604.016		635.361	-0.207805	0.582017	-0.357042	0.72106	0.999953
1751		AT1G14205	AT1G14205.1	837981		Member of the uL18 RNA-binding protein family. uL18 proteins share a short structurally conserved domain that binds the 5S rRNA and allow its incorporation into ribosomes. Essential for the splicing of the first intron of rps12 in plastid.	34.5363	49.9313	53.3432	25.7911	65.8116	59.1207		48.089	0.128598	0.469846	0.273703	0.784313	0.999953
1752	F7A19.31	AT1G14210	AT1G14210.1	837982		Ribonuclease T2 family protein	75.6066	94.6614	113.732	89.7911	99.2398	81.7836		92.469	-0.0678027	0.279399	-0.242673	0.808258	0.999953
1754	7A19.33	AT1G14230	AT1G14230.1	837984		GDA1/CD39 nucleoside phosphatase family protein	262.29	303.749	396.551	349.612	340.549	408.918		343.611	0.191774	0.248648	0.771266	0.440549	0.999953
1755	F7A19.34	AT1G14240	AT1G14240.1	837985		GDA1/CD39 nucleoside phosphatase family protein	0.933415	2.08047	0	0	0	0		0.502314	-2.45522	3.59839	-0.682312	0.495042	0.999953
1756		AT1G14250	AT1G14250.1	837986		GDA1/CD39 nucleoside phosphatase family protein	17.7349	9.36212	7.04532	30.5672	7.31241	5.91207		12.989	0.359379	0.849955	0.422822	0.672425	0.999953
1757	F14L17.2	AT1G14260	AT1G14260.1	837987		RING/FYVE/PHD zinc finger superfamily protein	15.8681	35.368	9.05827	39.1642	10.4463	14.7802		20.7808	0.100113	0.763141	0.131185	0.895629	0.999953
1758	F14L17.3	AT1G14270	AT1G14270.1	837988		CAAX amino terminal protease family protein	302.426	191.403	324.085	199.642	211.015	309.398		256.328	-0.18419	0.33274	-0.553555	0.579883	0.999953
1759	PKS2	AT1G14280	AT1G14280.1	837989	PKS2	Encodes phytochrome kinase substrate 2. PKS proteins are critical for hypocotyl phototropism. Forms a complex with Phot1, Phot2 and NPH3.	1817.36	2062.79	2765.79	1609.55	2454.88	2439.71		2191.68	-0.0311311	0.292993	-0.106252	0.915383	0.999953
1760	SBH2	AT1G14290	AT1G14290.1	837990	SBH2	Encodes one of the two redundant sphingoid base hydroxylases (SBH). Involved in sphingolipid trihydroxy long-chain base (4-hydroxysphinganine) biosynthesis. Double mutants of SBHs were dwarfed and not able to progress from vegetative to reproductive growth.	304.293	203.886	234.509	248.358	310.255	246.336		257.94	0.114805	0.258973	0.443307	0.657544	0.999953
1761	F14L17.6	AT1G14300	AT1G14300.2	837991		ARM repeat superfamily protein	288.425	353.68	308.988	305.672	311.3	264.072		305.356	-0.109928	0.195688	-0.561755	0.574283	0.999953
1762	F14L17.7	AT1G14310	AT1G14310.1	837992		Haloacid dehalogenase-like hydrolase (HAD) superfamily protein	55.0715	57.2129	69.4467	50.6269	59.5439	54.1939		57.6826	-0.145334	0.282537	-0.514387	0.606982	0.999953
1763		AT1G14315	AT1G14315.2	6241224		F-box and associated interaction domains-containing protein	0	0	4.0259	0	0	0.985344		0.835207	-1.91147	3.37667	-0.566081	0.571339	0.999953
1764	SAC52	AT1G14320	AT1G14320.1	837993	SAC52	Encodes a ribosomal protein L10 and may be involved in translation regulation. Semi-dominant mutations in SAC552 can suppress defects in acaulis5, which encodes a thermospermine synthase, by enhancing translation of acl5 and itself.	2020.84	2141.84	2096.49	2290.63	1962.86	2057.4		2095.01	0.012021	0.143986	0.0834877	0.933464	0.999953
1765	F14L17.10	AT1G14330	AT1G14330.1	837994		Galactose oxidase/kelch repeat superfamily protein	322.962	737.527	260.677	840.597	488.887	400.05		508.45	0.388922	0.508941	0.764179	0.444761	0.999953
1766	F14L17.11	AT1G14340	AT1G14340.1	837995		ACD11 binding partner, negatively regulates ROS-mediated defense response.	243.621	170.599	237.528	206.328	185.944	223.673		211.282	-0.0820253	0.245825	-0.333674	0.738626	0.999953
1767		AT1G14345	AT1G14345.1	837996		NAD(P)-linked oxidoreductase superfamily protein	213.752	105.064	226.457	170.03	148.337	217.761		180.233	-0.0248542	0.384597	-0.0646241	0.948473	0.999953
1770	FLP	AT1G14350	AT1G14350.1	837997	FLP	Encodes a putative MYB transcription factor involved in stomata development, loss of FLP activity results in a failure of guard mother cells (GMCs) to adopt the guard cell fate, thus they continue to divide resulting in abnormal stomata consisting of clusters of numerous guard cell-like cells. This phenotype is enhanced in double mutants with MYB88. Its transcript levels change after inducing MUT…	120.411	96.7419	106.686	137.552	114.909	97.5491		112.308	0.111578	0.260664	0.428054	0.668612	0.999953
1771	UTR3	AT1G14360	AT1G14360.1	837998	UTR3	UDP-galactose transporter 3	101.742	112.345	86.5568	175.761	107.597	100.505		114.085	0.353692	0.333254	1.06133	0.28854	0.999953
1772	APK2A	AT1G14370	AT1G14370.1	837999	APK2A	Encodes protein kinase APK2a. Protein is N-myristoylated.	1092.1	1849.54	446.875	1311.52	1681.85	962.681		1224.09	0.223435	0.533274	0.418987	0.675226	0.999953
1774	IQD28	AT1G14380	AT1G14380.1	838000	IQD28	Encodes a microtubule-associated protein.Member of IQ67 (CaM binding) domain containing family.	529.246	371.364	511.289	359.164	481.574	529.13		463.628	-0.0441046	0.271211	-0.162621	0.870817	0.999953
1776	F14L17.16	AT1G14390	AT1G14390.1	838001		Leucine-rich repeat protein kinase family protein	8.40073	3.12071	4.0259	0.955224	15.6694	4.92672		6.18312	0.457335	1.09741	0.41674	0.676868	0.999953
1777	UBC1	AT1G14400	AT1G14400.1	838002	UBC1	ubiquitin carrier protein	2361.54	2518.41	2524.24	2298.27	2545.76	2577.66		2470.98	0.00340662	0.136245	0.0250037	0.980052	0.999953
1778	WHY1	AT1G14410	AT1G14410.1	838003	WHY1	Encodes a homolog of the potato p24 protein. Binds single strand telomeric repeats. Negatively regulates telomerase activity and telomere length.	121.344	78.0177	91.5892	87.8806	87.7489	79.8129		91.0655	-0.190005	0.28454	-0.667763	0.504285	0.999953
1779	AT59	AT1G14420	AT1G14420.1	838004	AT59	Pectate lyase family protein	0	2.08047	1.00647	0.955224	2.08926	1.97069		1.35035	0.720629	1.60527	0.448915	0.653493	0.999953
1780	F14L17.20	AT1G14430	AT1G14430.1	838005		glyoxal oxidase-related protein	11.201	9.36212	12.0777	9.55224	13.5802	12.8095		11.4304	0.134864	0.540493	0.24952	0.802958	0.999953
1781	HB31	AT1G14440	AT1G14440.1	838006	HB31	homeobox protein 31	23.3354	9.36212	2.01295	7.64179	10.4463	12.8095		10.9347	-0.174499	0.890925	-0.195862	0.844718	0.999953
1782	F14L17.22	AT1G14450	AT1G14450.1	838007		NADH dehydrogenase (ubiquinone)s	270.69	272.542	205.321	319.045	253.845	270.97		265.402	0.17318	0.231633	0.74765	0.454672	0.999953
1783		AT1G14453	AT1G14453.1		locus_tag AT1G14453	hypothetical protein	1.86683	1.04024	0	0	0	2.95603		0.977183	0.0199912	2.51055	0.00796288	0.993647	0.999953
1784		AT1G14455	AT1G14455.1	6240862		hypothetical protein	0	0	0	0	1.04463	0.985344		0.338329	1.88632	4.03251	0.467779	0.639943	0.999953
1785	F14L17.24	AT1G14460	AT1G14460.1	838008		AAA-type ATPase family protein	224.953	116.506	71.4597	123.224	104.463	97.5491		123.026	-0.345328	0.471809	-0.731924	0.464215	0.999953
1787	F14L17.25	AT1G14470	AT1G14470.1	838009		Pentatricopeptide repeat (PPR) superfamily protein	51.3378	54.0922	50.3237	30.5672	49.0976	64.0474		49.911	-0.11708	0.380127	-0.308002	0.75808	0.999953
1788	F14L17.26	AT1G14480	AT1G14480.1	838010		Ankyrin repeat family protein	468.574	514.917	59.382	339.105	519.181	203.966		350.854	0.0264348	0.744972	0.0354843	0.971694	0.999953
1789	AHL28	AT1G14490	AT1G14490.1	838011		Putative AT-hook DNA-binding family protein	0	2.08047	0	0.955224	1.04463	5.91207		1.6654	1.95924	1.94284	1.00844	0.313242	0.999953
1791	AL7	AT1G14510	AT1G14510.1	838013	AL7	Encodes a member of the Alfin1-like family of nuclear-localized PHD (plant homeodomain) domain containing proteins. All AL proteins except AL3 bind to di- or trimethylated histone H3 (H3K4me3/2). Members of this family include: AT5G05610 (AL1), AT3G11200 (AL2), AT3G42790 (AL3), AT5G26210 (AL4), AT5G20510 (AL5), AT2G02470 (AL6), AT1G14510 (AL7).	825.139	937.252	991.377	871.164	935.988	974.505		922.571	0.014693	0.164201	0.0894816	0.928699	0.999953
1793	MIOX1	AT1G14520	AT1G14520.1	838014	MIOX1	Encodes MIOX1. Belongs to myo-inositol oxygenase gene family.	113.877	313.111	13.0842	324.776	238.175	54.1939		176.203	0.488155	0.99061	0.492783	0.622166	0.999953
1794	THH1	AT1G14530	AT1G14530.1	838015	THH1	tobamovirus multiplication-like protein (DUF1084)	99.8754	213.248	55.3561	181.493	123.266	91.637		127.479	0.106268	0.560577	0.189568	0.849647	0.999953
1795	PER4	AT1G14540	AT1G14540.1	838016	PER4	Class III peroxidase cell wall-targeted protein localized to the micropylar endosperm facing the radicle. Involved in seed germination.	77.4734	362.002	3.01942	380.179	221.461	19.7069		177.307	0.490011	1.29764	0.377618	0.705715	0.999953
1796	F14L17.33	AT1G14550	AT1G14550.1	838017		Peroxidase superfamily protein	2.80024	0	0	0.955224	0	0		0.625911	-1.40033	3.54193	-0.395359	0.692578	0.999953
1797	CoA Carrier 1	AT1G14560	AT1G14560.1	838018		Encodes a mitochondrial CoA transporter.	293.092	435.859	270.742	353.433	290.407	250.277		315.635	-0.160404	0.297341	-0.539462	0.589568	0.999953
1798	AtPUX7	AT1G14570	AT1G14570.2	838019		Encodes a nuclear UBX-containing protein that can bridge ubiquitin to AtCDC48A.	1214.37	1289.89	1283.26	1152	1345.48	1436.63		1286.94	0.0547574	0.16664	0.328597	0.74246	0.999953
1799	T5E21.8	AT1G14580	AT1G14580.1	838020		C2H2-like zinc finger protein	201.618	260.059	261.683	357.254	197.435	232.541		251.765	0.123111	0.318796	0.386175	0.699367	0.999953
1803	T5E21.9	AT1G14590	AT1G14590.1	838021		Nucleotide-diphospho-sugar transferase family protein	141.879	202.846	117.758	143.284	173.408	145.831		154.168	0.000460687	0.300259	0.0015343	0.998776	0.999953
1804	T5E21.10	AT1G14600	AT1G14600.1	838022		Homeodomain-like superfamily protein	39.2034	49.9313	50.3237	52.5373	40.7405	54.1939		47.8217	0.08427	0.316155	0.266546	0.789818	0.999953
1805	TWN2	AT1G14610	AT1G14610.1	838023	TWN2	Required for proper proliferation of basal cells.	2209.39	1956.68	2064.28	1822.57	1921.07	2021.93		1999.32	-0.111985	0.141482	-0.79151	0.428647	0.999953
1806	DECOY	AT1G14620	AT1G14620.1	838024	DECOY	decoy	109.21	133.15	127.822	144.239	143.114	117.256		129.132	0.129266	0.231918	0.557378	0.577269	0.999953
1807	T5E21.19	AT1G14630	AT1G14630.1	838025		XRI1-like protein	2.80024	0	4.0259	2.86567	0	0		1.6153	-1.24024	2.2411	-0.55341	0.579983	0.999953
1808	T5E21.18	AT1G14640	AT1G14640.1	838026		SWAP (Suppressor-of-White-APricot)/surp domain-containing protein	130.678	145.633	123.796	136.597	128.489	127.109		132.051	-0.0280037	0.207755	-0.134792	0.892777	0.999953
1809		AT1G14642	AT1G14642.1	7922450		hypothetical protein	10.2676	15.6035	10.0647	4.77612	8.35703	9.85344		9.82041	-0.644896	0.626643	-1.02913	0.303419	0.999953
1810	T5E21.13	AT1G14650	AT1G14650.1	838027		SWAP (Suppressor-of-White-APricot)/surp domain-containing protein / ubiquitin family protein	2000.31	2117.92	2370.25	1776.72	2255.35	2353		2145.59	-0.0232057	0.199686	-0.116211	0.907485	0.999953
1811	NHX8	AT1G14660	AT1G14660.1	838028	NHX8	member of putative Na+/H+ antiporter (AtNHX) family. Functions as a plasma membrane Li+/H+ antiporter. Involved in Li+ efflux and detoxification.	101.742	92.5809	77.4985	113.672	105.508	96.5637		97.9274	0.215343	0.247226	0.871036	0.383734	0.999953
1813	F10B6.3	AT1G14670	AT1G14670.1	838029		Endomembrane protein 70 protein family	827.006	1418.88	827.322	1665.91	873.31	901.59		1085.67	0.163219	0.395797	0.412382	0.680059	0.999953
1814	F10B6.4	AT1G14680	AT1G14680.1	838030		early endosome antigen	31.7361	35.368	19.123	40.1194	14.6248	28.575		28.2577	-0.0459578	0.528797	-0.08691	0.930743	0.999953
1815	BPC2	AT1G14685	AT1G14685.3	838031	BPC2	Encodes a member of the BASIC PENTACYSTEINE (BPC) proteins. BPC proteins are plant-specific transcription factors present throughout land plants. BPC transcription factor family is integral for a wide range of processes that support normal growth and development.Along with BPC1, BPC2 binds to the promoter of and represses GALS1 thereby reducing beta 1,4- galactan accumulation.	142.812	153.955	145.939	122.269	121.177	178.347		144.083	-0.0692781	0.26327	-0.263145	0.792439	0.999953
1817	HB32	AT1G14687	AT1G14687.1	838033	HB32	homeobox protein 32	15.8681	24.9656	35.2266	23.8806	19.848	39.4138		26.5338	0.132285	0.512924	0.257905	0.79648	0.999953
1818		AT1G14688	AT1G14688.1	6241058		E3 ubiquitin ligase	1.86683	0	0	0	0	0		0.311138	-1.77833	4.04485	-0.439652	0.660189	0.999953
1820	MAP65-7	AT1G14690	AT1G14690.1	838034	MAP65-7	microtubule-associated protein 65-7	1432.79	1013.19	1574.13	893.135	1325.63	1654.39		1315.54	-0.0538334	0.330731	-0.162771	0.870699	0.999953
1821	PAP3	AT1G14700	AT1G14700.1	838035	PAP3	purple acid phosphatase 3	120.411	58.2532	84.5439	56.3582	59.5439	65.0327		74.0237	-0.543068	0.366778	-1.48065	0.1387	0.999953
1822	F10B6.11	AT1G14710	AT1G14710.1	838036		hydroxyproline-rich glycoprotein family protein	343.497	404.652	306.975	384	344.728	279.838		343.948	-0.0647744	0.235662	-0.274862	0.783422	0.999953
1823	XTH28	AT1G14720	AT1G14720.1	838037	XTH28	member of Glycoside Hydrolase Family 16	423.77	237.174	347.234	298.03	259.068	313.339		313.103	-0.212419	0.293138	-0.724638	0.468674	0.999953
1824	F10B6.13	AT1G14730	AT1G14730.1	838038		Cytochrome b561/ferric reductase transmembrane protein family	29.8693	29.1266	18.1165	19.1045	41.7852	37.4431		29.2409	0.347268	0.480473	0.722762	0.469826	0.999953
1825	TTA1	AT1G14740	AT1G14740.1	838039	TTA1	Encodes a PHD-finger protein that, with TTA1, is redundantly required for MP-dependent embryonic root meristem initiation.	6564.71	8433.19	4744.52	7551.05	8341.37	5052.85		6781.28	0.0853268	0.331204	0.257626	0.796695	0.999953
1826	SDS	AT1G14750	AT1G14750.1	838040	SDS	Encodes a meiotic cyclin-like protein, distinct from all other known Arabidopsis cyclins. It is not required for meiotic DSB formation but is necessary for meiotic DSB repair via the homologous chromosome.	18.6683	5.20118	7.04532	0.955224	6.26778	0		6.3563	-2.11934	1.24063	-1.70827	0.0875856	0.999953
1829	F10B6.17	AT1G14770	AT1G14770.1	838042		RING/FYVE/PHD zinc finger superfamily protein	96.1417	118.587	89.5762	112.716	113.865	100.505		105.232	0.105029	0.244257	0.429996	0.667198	0.999953
1830	F10B6.18	AT1G14780	AT1G14780.1	838043		MAC/Perforin domain-containing protein	146.546	479.549	53.3432	347.702	346.817	77.8422		241.966	0.185164	0.839851	0.220473	0.825503	0.999953
1831	RDR1	AT1G14790	AT1G14790.1	838044	RDR1	Encodes RNA-dependent RNA polymerase. While not required for virus-induced post-transcriptional gene silencing (PTGS), it can promote turnover of viral RNAs in infected plants. Nomenclature according to Xie, et al. (2004). Involved in the production of Cucumber Mosaic Virus siRNAs.	899.812	888.361	903.814	1006.81	947.479	850.352		916.104	0.0591732	0.150867	0.392221	0.694895	0.999953
1833	F10B6.22	AT1G14810	AT1G14810.1	838046		encodes an aspartate semialdehyde dehydrogenase, which produces the branch point intermediate for lysine and threonine/methionine biosynthesis	373.366	334.956	258.664	408.836	317.567	306.442		333.305	0.0950377	0.255964	0.371293	0.71042	0.999953
1835	F10B6.40	AT1G14820	AT1G14820.3	838047		Sec14p-like phosphatidylinositol transfer family protein	132.545	110.265	102.66	129.91	99.2398	91.637		111.043	-0.10703	0.272858	-0.392254	0.69487	0.999953
1836	DL1C	AT1G14830	AT1G14830.1	838048	DL1C	Encodes a dynamin-like protein that is involved in mitochondrial morphogenesis and pollen development. Protein is localized as speckles in the cytoplasm, partially co-localizes with mitochondrial markers, cell plate of dividing cells, and the tip of root hairs, root cap cells, and expanding part of trichoblasts.	1552.27	2081.51	1465.43	1719.4	1762.29	1561.77		1690.45	-0.0157614	0.218611	-0.0720977	0.942524	0.999953
1837	MAP70-4	AT1G14840	AT1G14840.1	838049	MAP70-4	Encodes a microtubule associated protein (MAP70-4). Expressed in all tissues.	186.683	119.627	175.127	132.776	127.445	84.7396		137.733	-0.481832	0.324227	-1.48609	0.137255	0.999953
1838	NUP155	AT1G14850	AT1G14850.1	838050	NUP155	Encodes a protein similar to nucleoporin, a a major component of the nuclear pore complex (NPC) involved in cellular nucleo-cytoplasmic transport	793.403	816.585	883.685	730.746	850.328	764.627		806.562	-0.0884077	0.157911	-0.559858	0.575576	0.999953
1839	NUDT18	AT1G14860	AT1G14860.1	838051	NUDT18	nudix hydrolase homolog 18	3.73366	45.7704	17.1101	32.4776	7.31241	24.6336		21.8396	-0.0430242	0.940076	-0.0457667	0.963496	0.999953
1840	PCR2	AT1G14870	AT1G14870.1	838052	PCR2	PCR2 encodes a membrane protein involved in zinc transport and detoxification.	455.506	1699.74	123.796	1792	1013.29	409.903		915.707	0.496577	0.883256	0.562212	0.573972	0.999953
1842	PCR1	AT1G14880	AT1G14880.1	838053	PCR1	PLANT CADMIUM RESISTANCE 1	53.2046	457.704	50.3237	2833.19	211.015	69.9594		612.567	2.47235	1.58366	1.56116	0.118486	0.999953
1843	F10B6.30	AT1G14890	AT1G14890.1	838054		Plant invertase/pectin methylesterase inhibitor superfamily protein	252.022	293.346	346.227	263.642	346.817	516.32		336.396	0.337887	0.334366	1.01053	0.312242	0.999953
1844	HMGA	AT1G14900	AT1G14900.1	838055	HMGA	Encodes a protein belonging to the subgroup of HMGA (high mobility group A) proteins that interact with A/T-rich stretches of DNA.	33.6029	53.052	71.4597	56.3582	50.1422	84.7396		58.2258	0.276808	0.425272	0.650896	0.515114	0.999953
1845	F10B6.32	AT1G14910	AT1G14910.1	838056		ANTH domain-containing protein which functions as adaptor protein for clathrin-mediated endocytosis (CME) of the secretory vesicle-associated longintype R-SNARE VAMP72 group. Interacts with the SNARE domain of VAMP72 and clathrin at the plasma membrane. Required for recycling of R-SNARE proteins.	857.808	912.286	839.4	801.433	1011.2	908.487		888.436	0.060246	0.17321	0.34782	0.727975	0.999953
1847	GAI	AT1G14920	AT1G14920.1	838057	GAI	Similar to a putative transcription factor and transcriptional coactivators. Repressor of GA responses and involved in gibberellic acid mediated signaling. Member of the DELLA proteins that restrain the cell proliferation and expansion that drives plant growth. The protein undergoes degradation in response to GA via the 26S proteasome. GAI may be involved in reducing ROS accumulation in response …	937.148	560.687	780.018	444.179	717.66	948.886		731.43	-0.110179	0.375435	-0.293471	0.769162	0.999953
1848	F10B6.35	AT1G14930	AT1G14930.1	838058		Polyketide cyclase/dehydrase and lipid transport superfamily protein	4.66707	3.12071	1.00647	0	2.08926	0		1.81392	-2.11483	1.77314	-1.1927	0.232986	0.999953
1852		AT1G14970	AT1G14970.1	838062		O-fucosyltransferase family protein	31.7361	17.684	15.0971	14.3284	14.6248	10.8388		17.3849	-0.702638	0.530988	-1.32326	0.185747	0.999953
1853	CPN10	AT1G14980	AT1G14980.1	838063	CPN10	Encodes mitochondrial-localized chaperonin 10 that complements the E.coli groES mutant. Its mRNA is upregulated in response to heat shock treatment and is expressed uniformly in various organs.	309.894	537.802	407.622	401.194	440.834	322.208		403.259	-0.10829	0.297772	-0.363668	0.716106	0.999953
1854	T15D22.3	AT1G14990	AT1G14990.2	838064		transmembrane protein	56.0049	45.7704	38.246	59.2239	43.8744	59.1207		50.3734	0.211921	0.329622	0.642923	0.520274	0.999953
1855	scpl50	AT1G15000	AT1G15000.1	838065	scpl50	serine carboxypeptidase-like 50	196.017	91.5407	63.4079	117.493	114.909	74.8862		109.709	-0.193111	0.499531	-0.386584	0.699064	0.999953
1856		AT1G15002	AT1G15002.1	28717240	gene_biotype lncRNA	Natural antisense transcript overlaps with AT1G15000	12.1344	8.32188	7.04532	3.8209	5.22315	6.89741		7.24051	-0.79294	0.703789	-1.12667	0.259881	0.999953
1858	T15D22.5	AT1G15010	AT1G15010.1	838066		mediator of RNA polymerase II transcription subunit	1458.93	3300.67	380.447	3720.6	2643.96	1296.71		2133.55	0.575842	0.737164	0.781158	0.43471	0.999953
1859		AT1G15015	AT1G15015.1	6240794		F-box family protein	0	1.04024	3.01942	0	1.04463	12.8095		2.98563	1.77926	1.97064	0.902885	0.366587	0.999953
1860	QSOX1	AT1G15020	AT1G15020.2	838067	QSOX1	Encodes a protein disulfide isomerase-like (PDIL) protein, a member of a multigene family within the thioredoxin (TRX) superfamily. This protein also belongs to the quiescin-sulfhydryl oxidase (QSOX) family, which possess an Erv1-like domain at the COOH terminus in addition to a TRX domain.	422.837	375.525	376.421	387.821	328.014	380.343		378.493	-0.0998512	0.178801	-0.558448	0.576538	0.999953
1861	T15D22.8	AT1G15030	AT1G15030.1	838068		Encodes a Cysteine-rich peptide (CRP) family protein	530.18	629.342	554.567	583.642	664.384	632.591		599.118	0.133907	0.169637	0.789375	0.429893	0.999953
1863	GAT1_2.1	AT1G15040	AT1G15040.1	838069	GAT1_2.1	Encodes a nitrogen regulated putative glutamine amidotransferase that represses shoot branching.	129.745	427.537	318.046	476.657	301.898	470.995		354.146	0.514209	0.482266	1.06624	0.286317	0.999953
1865	IAA34	AT1G15050	AT1G15050.1	838070	IAA34	Belongs to auxin inducible gene family.	13.0678	15.6035	9.05827	13.3731	4.17852	18.7215		12.3338	-0.0514941	0.693932	-0.0742063	0.940846	0.999953
1866		AT1G15060	AT1G15060.1	838071		alpha/beta hydrolase family protein	420.037	431.698	411.648	449.911	400.093	412.859		421.041	-0.000194564	0.1549	-0.00125606	0.998998	0.999953
1867	LPP2	AT1G15080	AT1G15080.1	838072	LPP2	Encodes phosphatidic acid phosphatase. Involved in ABA signaling. Functions as a negative regulator upstream of ABI4. Expressed during germination and seed development. Expressed overall in young seedlings, in roots, hypocotyls, and vascular cells of cotyledons and leaves of 10 day-old seedlings, in flower filaments and stem elongation zones. Not expressed in anthers, pollen nor petals.	15.8681	16.6438	21.136	10.5075	9.40166	18.7215		15.3797	-0.47111	0.52568	-0.896191	0.370151	0.999953
1871	RHA2A	AT1G15100	AT1G15100.1	838073	RHA2A	Encodes a putative RING-H2 finger protein RHA2a.	196.017	174.76	312.007	173.851	160.873	231.556		208.177	-0.269655	0.336195	-0.80208	0.422507	0.999953
1872	PSS1	AT1G15110	AT1G15110.2	838074	PSS1	PSS1 encodes a base-exchange-type Phosphatidylserine (PS) synthase. Mutant analysis revealed its role in pollen maturation.	152.147	158.116	209.347	112.716	182.81	217.761		172.149	-0.0179399	0.342254	-0.0524169	0.958196	0.999953
1873	F9L1.5	AT1G15120	AT1G15120.2	838075		Ubiquinol-cytochrome C reductase hinge protein	278.158	376.565	242.56	444.179	294.585	281.808		319.643	0.186395	0.314993	0.591745	0.554021	0.999953
1874		AT1G15125	AT1G15125.1	838076		S-adenosyl-L-methionine-dependent methyltransferases superfamily protein	126.011	97.7821	146.945	70.6866	168.185	214.805		137.403	0.290594	0.466983	0.62228	0.533758	0.999953
1875	F9L1.7	AT1G15130	AT1G15130.1	838077		ALIX mediates endosomal protein trafficking and turnover through the ESCRT/MVB pathway. One target is the phosphate transporter PHT1	1303.98	1701.83	1201.73	1627.7	1518.89	1335.14		1448.21	0.0912135	0.224298	0.406662	0.684256	0.999953
1876	F9L1.8	AT1G15140	AT1G15140.1	838079		FAD/NAD(P)-binding oxidoreductase	149.346	240.294	142.919	208.239	162.962	139.919		173.947	-0.0581497	0.332148	-0.175072	0.861023	0.999953
1877	F9L1.9	AT1G15150	AT1G15150.1	838080		MATE efflux family protein	1.86683	0	0	0	0	0		0.311138	-1.77833	4.04485	-0.439652	0.660189	0.999953
1879		AT1G15165	AT1G15165.1	838082		RING/FYVE/PHD zinc finger superfamily protein	40.1368	36.4082	38.246	48.7164	51.1868	60.106		45.8001	0.478146	0.300683	1.5902	0.111789	0.999953
1880	F9L1.11	AT1G15170	AT1G15170.1	838083		MATE efflux family protein	109.21	110.265	81.5244	85.9702	115.954	96.5637		99.9144	-0.0135937	0.275489	-0.0493438	0.960645	0.999953
1881		AT1G15175	AT1G15175.1	5007696	gene_biotype lncRNA	Natural antisense transcript overlaps with AT1G15170	23.3354	30.1668	33.2137	36.2985	24.0265	28.575		29.2693	0.0409219	0.390426	0.104813	0.916524	0.999953
1882	F9L1.12	AT1G15180	AT1G15180.1	838084		MATE efflux family protein	241.754	225.731	238.534	211.105	233.997	285.75		239.479	0.0495556	0.213161	0.23248	0.816165	0.999953
1884	F9L1.14	AT1G15200	AT1G15200.3	838086		protein-protein interaction regulator family protein	195.084	267.34	243.567	196.776	228.774	266.043		232.931	-0.0291175	0.246875	-0.117944	0.906112	0.999953
1885	ABCG35	AT1G15210	AT1G15210.1	838087	ABCG35	pleiotropic drug resistance 7	5.60049	14.5633	31.2007	17.194	32.3835	9.85344		18.4659	0.210949	0.784922	0.268752	0.788121	0.999953
1886	SHH1	AT1G15215	AT1G15215.2	838088	SHH1	Encodes SHH1, a homeodomain protein required for DNA methylation. It is an atypical RNA-directed DNA methylation component, and functions in transcriptional silencing through both DNA methylation-dependent and -independent pathways.	43.8705	31.2071	55.3561	38.209	34.4728	33.5017		39.4362	-0.297393	0.367518	-0.809192	0.418405	0.999953
1887	CCMH	AT1G15220	AT1G15220.1	838089	CCMH	Encodes a protein with oxidoreductase activity present in the inner membrane of mitochondria. CCMH is postulated to play a central role in mitochondrial cytochrome c maturation, probably as part of a heme lyase complex that also holds activity of reducing apocytochrome c. CCMH interacts with apocytochrome AtCYTc-a and is shown to be present in a 500 kDa-complex along with CcmFN2.	117.61	135.231	140.906	128.955	114.909	146.816		130.738	-0.00981427	0.230793	-0.0425241	0.966081	0.999953
1888	F9L1.18	AT1G15230	AT1G15230.1	838090		hypothetical protein	280.024	205.967	325.091	189.134	194.301	324.178		253.116	-0.197003	0.343159	-0.574087	0.565909	0.999953
1889	F9L1.19	AT1G15240	AT1G15240.2	838091		Encodes a member of the Arabidopsis sorting nexin family.	880.21	862.355	883.685	787.105	926.586	958.74		883.113	0.0249545	0.162207	0.153844	0.877733	0.999953
1890	F9L1.46	AT1G15250	AT1G15250.1	838092		cytosolic ribosomal protein gene, part of eL20 family	115.743	104.024	178.146	124.179	125.356	165.538		135.498	0.0611245	0.323895	0.188717	0.850315	0.999953
1891	F9L1.20	AT1G15260	AT1G15260.1	838093		LOW protein: ATP-dependent RNA helicase-like protein	226.82	109.225	224.444	88.8358	124.311	232.541		167.696	-0.331137	0.490575	-0.674998	0.499677	0.999953
1892	F9L1.21	AT1G15270	AT1G15270.1	838094		Translation machinery associated TMA7	550.715	496.192	509.276	541.612	543.207	518.291		526.549	0.0424776	0.147747	0.287502	0.773728	0.999953
1893	F9L1.22	AT1G15280	AT1G15280.2	838095		CASC3/Barentsz eIF4AIII binding protein	951.15	949.735	1106.12	812.896	924.497	1053.33		966.288	-0.107715	0.192791	-0.558715	0.576356	0.999953
1894	F9L1.23	AT1G15290	AT1G15290.1	838097		Encodes REDUCED CHLOROPLAST COVERAGE 3 (REC3). Contributes to establishing the size of the chloroplast compartment.	1897.63	1518.74	1778.44	1432.84	1811.39	1691.84		1688.48	-0.0739301	0.195434	-0.378288	0.705217	0.999953
1895	CYTOSLEEPER	AT1G15300	AT1G15300.1	3766731	CYTOSLEEPER	transposable_element_gene	115.743	168.518	92.5957	149.97	133.713	101.49		127.005	0.0323906	0.341792	0.0947671	0.9245	0.999953
1896	ATHSRP54A	AT1G15310	AT1G15310.1	838100	ATHSRP54A	54 kDa protein subunit of SRP that interacts with the signal peptide of secreted proteins	23.3354	21.8449	33.2137	15.2836	19.848	19.7069		22.2054	-0.517052	0.431007	-1.19964	0.23028	0.999953
1897	F9L1.26	AT1G15320	AT1G15320.1	838101		seed dormancy control protein	0	0	1.00647	0	1.04463	0		0.341851	0.00291815	4.04255	0.000721858	0.999424	0.999953
1898	F9L1.27	AT1G15330	AT1G15330.1	838102		Cystathionine beta-synthase (CBS) protein	22.402	12.4828	10.0647	7.64179	20.8926	9.85344		13.8896	-0.237946	0.657426	-0.361935	0.717401	0.999953
1899	MBD10	AT1G15340	AT1G15340.1	838103	MBD10	Protein containing methyl-CpG-binding domain.Has sequence similarity to human MBD proteins.	482.575	512.836	515.315	387.821	521.27	656.239		512.676	0.0511533	0.263564	0.194083	0.846111	0.999953
1900	F9L1.29	AT1G15350	AT1G15350.2	838104		DUF4050 family protein	1237.71	823.866	993.39	927.523	1085.37	1079.94		1024.63	0.0174328	0.233688	0.0745987	0.940534	0.999953
1903	F9L1.32	AT1G15370	AT1G15370.1	838106		TPLATE adaptor complex subunit.	373.366	411.933	444.862	465.194	501.422	533.071		454.975	0.286071	0.174202	1.64218	0.100553	0.999953
1904	GLYI4	AT1G15380	AT1G15380.1	838107	GLYI4	Glyoxalase which affects ABA?JA crosstalk.	1695.08	2200.1	2563.49	1512.12	2585.46	3486.15		2340.4	0.231681	0.376934	0.614647	0.538788	0.999953
1905		AT1G15385	AT1G15385.1	838108		cotton fiber protein	0.933415	0	5.03237	0.955224	0	7.88275		2.46729	0.569827	1.95733	0.291124	0.770956	0.999953
1906	PDF1A	AT1G15390	AT1G15390.1	838109	PDF1A	encodes a peptide deformylase-like protein. Removes N-formyl groups, a prerequisite for the action of methionine aminopeptidase during protein synthesis. Targeted to mitochondria. Requires Zn for catalysis.	125.078	111.305	177.14	140.418	103.418	116.271		128.938	-0.198712	0.301041	-0.660082	0.509201	0.999953
1907	F9L1.35	AT1G15400	AT1G15400.3	838110		Tightly connected with MAPK signaling to fine-tune stomatal production and patterning.	2043.25	1987.89	2451.77	2006.93	2258.49	2432.81		2196.86	0.0471182	0.185245	0.254357	0.79922	0.999953
1910	F9L1.36	AT1G15410	AT1G15410.1	838111		aspartate-glutamate racemase family	136.279	143.552	117.758	117.493	164.007	105.432		130.753	-0.0403859	0.280188	-0.144139	0.885391	0.999953
[truncated: 22,251 more rows]
