# Supplementary material for: Scrutinizing the Impact of Alternating Electromagnetic Fields on Molecular Features of the Model Plant Arabidopsis thaliana
Source: Int J Environ Res Public Health. 2022 Apr 23;19(9):5144. doi: 10.3390/ijerph19095144 (PMC9099453; doi:10.3390/ijerph19095144)
Supplement: Supplementary file 1 [file ijerph-19-05144-s001.zip › Table S4.xlsx]

## Sheet: Upregulated transcripts
ID	name	AGI	Gene Model Name	Gene_ID	Gene Model Description	C1	C2	C3	T1	T2	T3	baseMean	log2FoldChange	lfcSE	stat	pvalue	padj
326		AT1G04187	AT1G04187.1		None	10.2676	14.5633	8.0518	32.4776	14.6248	27.5896	17.9291	1.18966	0.555911	2.14001	0.0323537	0.999953
1432		AT1G11785	AT1G11785.1	5007687	transmembrane protein	8.40073	14.5633	7.04532	21.0149	26.1157	19.7069	16.1412	1.15954	0.523016	2.21702	0.0266218	0.999953
2561		AT1G20515	AT1G20515.1	5007709	Natural antisense transcript overlaps with AT1G20520	10.2676	11.4426	4.0259	24.8358	18.8033	15.7655	14.1901	1.20725	0.592357	2.03804	0.0415459	0.999953
4203	F10C21.4	AT1G33350	AT1G33350.1	840229	Pentatricopeptide repeat (PPR) superfamily protein	9.33415	7.28165	9.05827	10.5075	26.1157	21.6776	13.9958	1.17714	0.596026	1.97498	0.0482703	0.999953
7774	VIM2	AT1G66050	AT1G66050.1	842919	Encodes a protein that is similar to VIM1 but is not involved in cytosine methylation. This protein has an N-terminal PHD domain and two RING domains surrounding an SRA domain. ORTH5/VIM2 has E3 ubiquitin ligase activity in vitro.	9.33415	15.6035	17.1101	31.5224	19.848	33.5017	21.1533	1.02074	0.48933	2.08599	0.0369793	0.999953
7841	SUC7	AT1G66570	AT1G66570.1	842975	sucrose-proton symporter 7	2.80024	9.36212	12.0777	45.8508	7.31241	30.5457	17.9915	1.79588	0.852994	2.10539	0.0352577	0.999953
8906	BOR5	AT1G74810	AT1G74810.1	843820	HCO3- transporter family	18.6683	12.4828	10.0647	34.3881	26.1157	32.5164	22.3727	1.16972	0.453838	2.57739	0.00995509	0.999953
12368	49260.SNORNA00001	AT2G20721	AT2G20721.1	3768706	snoRNA	8.40073	5.20118	6.03885	13.3731	19.848	12.8095	10.9452	1.21894	0.599963	2.0317	0.042184	0.999953
13150	ARD3	AT2G26400	AT2G26400.1	817180	Encodes a protein predicted to belong to the acireductone dioxygenase (ARD/ARD?)family.	1.86683	17.684	1.00647	142.328	11.4909	1.97069	29.3912	2.92714	1.46705	1.99526	0.0460143	0.999953
15335	NAC042	AT2G43000	AT2G43000.1	818902	Encodes a NAC transcription factor induced by hydrogen peroxide (H2O2). Involved in senescence. Over expression of the gene strongly delays senescence and enhances tolerance to various abiotic stresses.	9.33415	8.32188	11.0712	23.8806	14.6248	19.7069	14.4899	1.02151	0.51927	1.96721	0.0491591	0.999953
21056	NTR	AT3G00720	AT3G00720.1		novel transcribed region	23.3354	39.5289	29.1878	85.015	49.0976	51.2379	46.2338	1.01453	0.415955	2.43904	0.0147263	0.999953
18624	NEK5	AT3G20860	AT3G20860.1	821634	Encodes a member of the NIMA-related serine/threonine kinases (Neks) that have been linked to cell-cycle regulation in fungi and mammals. Plant Neks might be involved in plant development processes.	20.5351	11.4426	17.1101	63.0448	29.2496	20.6922	27.0124	1.20139	0.588924	2.03998	0.0413528	0.999953
25601		AT4G05910	AT4G05910.1		Natural antisense transcript overlaps with AT4G11660	6.5339	13.5231	6.03885	34.3881	20.8926	10.8388	15.3692	1.34822	0.683394	1.97283	0.0485151	0.999953
25371	HSD5	AT4G10020	AT4G10020.1	826593	Encodes a putative hydroxysteroid dehydrogenase (HSD). Genes that encode HSD include: At5g50600 and At5g50700 (HSD1), At3g47350(HSD2), At3g47360(HSD3), At5g50590 and At5g50690(HSD4), At5g50770(HSD6) (Plant Cell Physiology 50:1463). Two copies of HSD1 and HSD4 exist due to a gene duplication event. In Plant Physiology 145:87, At5g50690 is HSD7, At4g10020 is HSD5.	14.9346	15.6035	10.0647	29.6119	24.0265	32.5164	21.1263	1.08619	0.443795	2.4475	0.0143851	0.999953
26669	RLP51	AT4G18760	AT4G18760.1	827610	receptor like protein 51	17.7349	10.4024	15.0971	40.1194	45.9637	20.6922	25.0016	1.29909	0.51243	2.53516	0.0112395	0.999953
30725	SYTD	AT5G11100	AT5G11100.1	830978	Calcium-dependent lipid-binding (CaLB domain) family protein	12.1344	5.20118	9.05827	14.3284	26.1157	24.6336	15.2453	1.29137	0.579451	2.22862	0.0258395	0.999953
