# Supplementary material for: Scrutinizing the Impact of Alternating Electromagnetic Fields on Molecular Features of the Model Plant Arabidopsis thaliana
Source: Int J Environ Res Public Health. 2022 Apr 23;19(9):5144. doi: 10.3390/ijerph19095144 (PMC9099453; doi:10.3390/ijerph19095144)
Supplement: Supplementary file 1 [file ijerph-19-05144-s001.zip › Table S5.xlsx]

## Sheet: Transcripts for RT-qPCR
Name	AGI	Gene Model Description
VIM2	AT1G66050	Encodes a protein that is similar to VIM1 but is not involved in cytosine methylation. This protein has an N-terminal PHD domain and two RING domains surrounding an SRA domain. ORTH5/VIM2 has E3 ubiquitin ligase activity in vitro.
BOR5	AT1G74810	HCO3- transporter family
SNORNA	AT2G20721	snoRNA
ARD3	AT2G26400	Encodes a protein predicted to belong to the acireductone dioxygenase (ARD/ARD?)family.
NTR	AT3G00720	novel transcribed region
HSD5	AT4G10020	Encodes a putative hydroxysteroid dehydrogenase (HSD). Genes that encode HSD include: At5g50600 and At5g50700 (HSD1), At3g47350(HSD2), At3g47360(HSD3), At5g50590 and At5g50690(HSD4), At5g50770(HSD6) (Plant Cell Physiology 50:1463). Two copies of HSD1 and HSD4 exist due to a gene duplication event. In Plant Physiology 145:87, At5g50690 is HSD7, At4g10020 is HSD5.
RLP51	AT4G18760	receptor like protein 51
SYTD	AT5G11100	Calcium-dependent lipid-binding (CaLB domain) family protein
