# Supplementary material for: Scrutinizing the Impact of Alternating Electromagnetic Fields on Molecular Features of the Model Plant Arabidopsis thaliana
Source: Int J Environ Res Public Health. 2022 Apr 23;19(9):5144. doi: 10.3390/ijerph19095144 (PMC9099453; doi:10.3390/ijerph19095144)
Supplement: Supplementary file 1 [file ijerph-19-05144-s001.zip › Table S6.xlsx]

## Sheet: Primers RT-qPCR
Locus	Gene		Sequence	Annealing temperature [°C]
AT3G18780	AtACT2	Forward	TTGGTAGGCCAAGACATCAT	60
		Reverse	GGAGCCTCGGTAAGAAGAAC	60
AT4G05320	AtUBI10	Forward	TGGGGCCTTGTATAATCCCT	60
		Reverse	ACCCCAACAGCTCAACACTTT	60
AT1G74810	AtBOR5	Forward	AGCAACTTAGCCACGACACA	60
		Reverse	GGTTGTCCTCCCAATAACGA	60
AT2G20721	AtsnoRNA	Forward	TTGGTTTCGACCACACAAAG	60
		Reverse	CCAAGGCTTGAATTCTCAGTT	60
AT3G00720	AtNTR	Forward	TAGGTGCCCAAGCCATAGA	60
		Reverse	TGAAGGCCTAGGGAAGAGAA	60
AT4G10020	AtHSD5	Forward	GTGCTGAGATGCAATGGAAG	60
		Reverse	CTACAAGCTCCTGCCACAATC	60
AT4G18760	AtRLP51	Forward	AGGCTCAATACCCACTTCCA	60
		Reverse	GGAGATTAGGTCACCGATTGAG	60
AT5G11100	AtSYTD	Forward	AAGGTTGTGCAAGCAAAGG	60
		Reverse	TGGTTCTGTCAGGCAAAGG	60
AT2G26400	AtARD3	Forward	AGCCGCTAAGGATCAAACTG	60
		Reverse	AGGATCCTTGTGGTGAGGAA	60
AT1G66050	AtVIM2	Forward	CTCAGTCTGTGGCCCTCTCT	60
		Reverse	TGAGATCCCTTCCACCACTT	60
